# Supplementary material for: The Economic Impact of Eradicating Peste des Petits Ruminants: A Benefit-Cost Analysis
Source: PLoS One. 2016 Feb 22;11(2):e0149982. doi: 10.1371/journal.pone.0149982 (PMC4764769; doi:10.1371/journal.pone.0149982)
Supplement: S1 Table — (XLSX) [file pone.0149982.s001.xlsx]

## Sheet: small rum pop'n & PPR status 
S1 Table. Sheep and goat population and PPR status
No	Country	Goat population	Sheep population	Small ruminant population	PPR status
1	Afghanistan	7635000	14262000	21897000	infected/suspected
2	Albania	775000	1758000	2533000	assumed free
3	Algeria	4411020	23989330	28400350	infected/suspected
4	Angola	3948595	1009756	4958351	infected/suspected
5	Antigua and Barbuda	37000	22000	59000	assumed free
6	Argentina	4280000	16250000	20530000	officially free
7	Armenia	28891	503624	532515	at risk
8	Australia	4500000	73098761	77598761	officially free
9	Austria	71768	358415	430183	officially free
10	Azerbaijan	627425	7931892	8559317	at risk
11	Bahamas	14500	6500	21000	assumed free
12	Bahrain	19000	40000	59000	infected/suspected
13	Bangladesh	53400000	1860000	55260000	infected/suspected
14	Barbados	5200	12500	17700	assumed free
15	Belarus	72300	51800	124100	assumed free
16	Belgium	35530	113995	149525	officially free
17	Belize	185	13100	13285	assumed free
18	Benin	1640000	825000	2465000	infected/suspected
19	Bermuda	350		350	assumed free
20	Bhutan	43734	12459	56193	infected/suspected
21	Bolivia	2254713	8877510	11132223	officially free
22	Bosnia and Herzegovina	65260	1020690	1085950	officially free
23	Botswana	2000000	285000	2285000	at risk
24	Brazil	9386316	17668063	27054379	officially free
25	British Virgin Islands	10000	6100	16100	assumed free
26	Brunei Darussalam	7000	4000	11000	assumed free
27	Bulgaria	356334	1367987	1724321	assumed free
28	Burkina Faso	12712705	8490513	21203218	infected/suspected
29	Burundi	2285693	332463	2618156	infected/suspected
30	Cambodia	14144		14144	assumed free
31	Cameroon	4500000	3900000	8400000	infected/suspected
32	Canada	30000	879300	909300	officially free
33	Cape Verde	235000	20550	255550	assumed free
34	Cayman Islands	2154		2154	assumed free
35	Central African Republic	5744000	386000	6130000	infected/suspected
36	Chad	6750000	3100000	9850000	infected/suspected
37	Chile	760000	3600000	4360000	officially free
38	China, Hong Kong SAR	680	19	699	assumed free
39	China, mainland	142039000	138840000	280879000	infected/suspected
40	China, Taiwan Province of	190440	200	190640	officially free
41	Colombia	1.69353e+06	1.54948e+06	3.24301e+06	officially free
42	Comoros	118000	23000	141000	infected/suspected
43	Congo Republic	323000	122000	445000	infected/suspected
44	Cook Islands	1010		1010	assumed free
45	Costa Rica	5050	2800	7850	assumed free
46	Côte d'Ivoire	1331687	1700303	3031990	infected/suspected
47	Croatia	70000	639000	709000	assumed free
48	Cuba	844300	2125700	2970000	assumed free
49	Cyprus	290334	355944	646278	officially free
50	Czech Republic	23263	209052	232315	assumed free
51	Democratic Republic of the Congo	4065000	905000	4970000	infected/suspected
52	Denmark		143890	143890	officially free
53	Djibouti	512000	468000	980000	at risk
54	Dominica	9700	7800	17500	assumed free
55	Dominican Republic	230000	245000	475000	assumed free
56	East Timor	147000	45000	192000	assumed free
57	Ecuador	112331	1850000	1962331	officially free
58	Egypt	4207400	5488000	9695400	infected/suspected
59	El Salvador	15100	5250	20350	assumed free
60	Equatorial Guinea	9200	39000	48200	infected/suspected
61	Eritrea	1750000	2281000	4031000	infected/suspected
62	Estonia	4100	78600	82700	officially free
63	Ethiopia	22786946	25509004	48295950	infected/suspected
64	Falkland Islands		700000	700000	assumed free
65	Faroe Islands		68000	68000	assumed free
66	Fiji	258000	6400	264400	assumed free
67	Finland	4902	129091	133993	officially free
68	France	1381209	7618034	8999243	officially free
69	French Guiana	1450	1300	2750	assumed free
70	French Polynesia	16500	440	16940	assumed free
71	Gabon	96000	198000	294000	infected/suspected
72	Gambia	303878	250000	553878	infected/suspected
73	Georgia	57100	596800	653900	at risk
74	Germany	160000	2088500	2248500	officially free
75	Ghana	5137000	3887000	9024000	infected/suspected
76	Greece	4791000	8956000	13747000	officially free
77	Greenland		19500	19500	assumed free
78	Grenada	7200	13200	20400	assumed free
79	Guadeloupe	20000	1600	21600	assumed free
80	Guam	700		700	assumed free
81	Guatemala	130000	612000	742000	assumed free
82	Guinea	1751000	1410000	3161000	infected/suspected
83	Guinea-Bissau	731716	460000	1191716	infected/suspected
84	Guyana	81000	131000	212000	assumed free
85	Haiti	1910000	153500	2063500	assumed free
86	Honduras	25000	16000	41000	assumed free
87	Hungary	75000	1181000	1256000	officially free
88	Iceland	818	475068	475886	officially free
89	India	157000000	74500000	231500000	infected/suspected
90	Indonesia	17483000	11372000	28855000	assumed free
91	Iran	23500000	49000000	72500000	infected/suspected
92	Iraq	1560000	8200000	9760000	infected/suspected
93	Ireland	11400	4694700	4706100	officially free
94	Israel	107000	486000	593000	infected/suspected
95	Italy	982918	7900016	8882934	officially free
96	Jamaica	500000	1400	501400	assumed free
97	Japan	15500	12500	28000	assumed free
98	Jordan	752230	2264600	3016830	infected/suspected
99	Kazakhstan	2878100	15110000	17988100	at risk
100	Kenya	28860700	17821600	46682300	infected/suspected
101	Korea (Democratic Peoples Republic of)	3560000	167000	3727000	assumed free
102	Korea (Republic of)	245000	3400	248400	officially free
103	Kuwait	178703	470000	648703	infected/suspected
104	Kyrgyzstan	973439	4314676	5288115	infected/suspected
105	Laos	430900		430900	assumed free
106	Latvia	13500	76800	90300	assumed free
107	Lebanon	400000	255000	655000	infected/suspected
108	Lesotho	845000	1215000	2060000	at risk
109	Liberia	340000	268000	608000	infected/suspected
110	Libya	2600000	7100000	9700000	infected/suspected
111	Liechtenstein	465	4200	4665	officially free
112	Lithuania	16000	58500	74500	officially free
113	Luxembourg	5821	8951	14772	officially free
114	Macedonia	72778	766631	839409	assumed free
115	Madagascar	1300000	735000	2035000	assumed free
116	Malawi	4442907	228649	4671556	at risk
117	Malaysia	545000	125000	670000	assumed free
118	Maldives	10000		10000	infected/suspected
119	Mali	17348576	12458522	29807098	infected/suspected
120	Malta	4938	11887	16825	officially free
121	Martinique	5651	11597	17248	assumed free
122	Mauritania	5550000	8900000	14450000	infected/suspected
123	Mauritius	28176	20500	48676	officially free
124	Mexico	9004377	8219386	17223763	assumed free
125	Micronesia (Federated States of)	4100		4100	assumed free
126	Moldova	117585	787885	905470	assumed free
127	Mongolia	15934562	15668530	31603092	at risk
128	Montenegro		208771	208771	assumed free
129	Montserrat	7100	4800	11900	assumed free
130	Morocco (including Western Sahara)	6166370	18772340	24938710	infected/suspected
131	Mozambique	4000000	220000	4220000	at risk
132	Myanmar	3851919	854383	4706302	at risk & officially free
133	Namibia	2150000	2850000	5000000	at risk
134	Nepal	9186440	805070	9991510	infected/suspected
135	Netherlands	380350	1088490	1468840	officially free
136	New Caledonia	8200	2300	10500	officially free
137	New Zealand	85970	31132329	31218299	officially free
138	Nicaragua	7500	6350	13850	assumed free
139	Niger	13231429	10018857	23250286	infected/suspected
140	Nigeria	57300000	38000000	95300000	infected/suspected
141	Norway	67232	2300471	2367703	officially free
142	Oman	1753500	396400	2149900	infected/suspected
143	Pakistan	61480000	28086000	89566000	infected/suspected
144	Palestinian Territory	240136	732399	972535	infected/suspected
145	Panama	8354		8354	assumed free
146	Papua New Guinea	3000	7000	10000	assumed free
147	Paraguay	136500	410000	546500	officially free
148	Peru	1946217	14050173	15996390	assumed free
149	Philippines	3881500	30000	3911500	assumed free
150	Poland	111824	250966	362790	officially free
151	Portugal	412700	2169900	2582600	officially free
152	Puerto Rico	3300	6300	9600	assumed free
153	Qatar	190008	241385	431393	infected/suspected
154	Réunion	40000	1000	41000	assumed free
155	Romania	1240786	8417437	9658223	officially free
156	Russian Federation	2058542	19761337	21819879	at risk
157	Rwanda	2970780	829000	3799780	infected/suspected
158	Saint Helena, Ascension and Tristan da Cunha	1100	800	1900	assumed free
159	Saint Kitts and Nevis	9000	7000	16000	assumed free
160	Saint Lucia	9500	10000	19500	assumed free
161	Saint Pierre and Miquelon		250	250	assumed free
162	Saint Vincent and the Grenadines	8500	12500	21000	assumed free
163	Sao Tome and Principe	5600	3200	8800	infected/suspected
164	Saudi Arabia	3200000	7252000	10452000	infected/suspected
165	Senegal	4886630	5515600	10402230	infected/suspected
166	Serbia	129720	1460295	1590015	assumed free
167	Seychelles	5400	0	5400	assumed free
168	Sierra Leone	883300	750200	1633500	infected/suspected
169	Singapore	670		670	officially free
170	Slovakia	35292	394175	429467	officially free
171	Slovenia	26197	129788	155985	officially free
172	Somalia	11500000	12250000	23750000	infected/suspected
173	South Africa	6165051	24302776	30467827	at risk & officially free
174	South Sudan (sheep and goat populations included with Sudan)				infected/suspected
175	Spain	2903800	17002700	19906500	officially free
176	Sri Lanka	375275	8260	383535	at risk
177	Sudan (includes sheep and goats for South Sudan)	30649000	39296000	69945000	infected/suspected
178	Suriname	5813	7510	13323	assumed free
179	Swaziland	270000	35000	305000	at risk
180	Sweden		622711	622711	officially free
181	Switzerland	86255	424018	510273	officially free
182	Syrian Arab Republic	2294000	18071000	20365000	infected/suspected
183	Tajikistan	1665636	2728556	4394192	infected/suspected
184	Tanzania	15200000	6400000	21600000	infected/suspected
185	Thailand	427567	51735	479302	officially free
186	Togo	1962139	2109000	4071139	infected/suspected
187	Tonga	12600		12600	assumed free
188	Trinidad and Tobago	63000	3800	66800	assumed free
189	Tunisia	1282080	6998630	8280710	infected/suspected
190	Turkey	6293233	23089691	29382924	infected/suspected
191	Turkmenistan	2750000	13650000	16400000	at risk
192	Uganda	9250780	1902220	11153000	infected/suspected
193	Ukraine	631200	1100500	1731700	assumed free
194	United Arab Emirates	1899554	1386828	3286382	infected/suspected
195	United Kingdom	85000	31634000	31719000	officially free
196	United States of America	2996000	5480000	8476000	officially free
197	United States Virgin Islands	4100	3250	7350	assumed free
198	Uruguay	17000	7474000	7491000	assumed free
199	Uzbekistan	2423900	12916600	15340500	at risk
200	Vanuatu	20000		20000	assumed free
201	Venezuela	1480000	580000	2060000	assumed free
202	Viet Nam	1267800		1267800	assumed free
203	Wallis and Futuna Islands	7000		7000	assumed free
204	Yemen	9106000	9358000	18464000	infected/suspected
205	Zambia	2300000	225000	2525000	at risk
206	Zimbabwe	2650000	365000	3015000	at risk
	Total	9.2417e+08	1.09357e+09	2.01774e+09
Notes
Small ruminant population data from FAO STAT 2011 http://faostat.fao.org/site/573/DesktopDefault.aspx?PageID=573 - ancor
except Cambodia population data from OIE WAHID 2011
PPR status from OIE WAHID
and OIE Official disease status http://www.oie.int/en/animal-health-in-the-world/official-disease-status/peste-des-petits-ruminants/list-of-ppr-free-members
12 countries are missing: Andora, Kiribati, Kosovo, Marshall Islands, Monaco, Nauru, Palau, Samoa, San Marino, Solomon Islands, Tuvalu, Vatican
22 are listed as countries but are territories etc.: Bermuda, British Virgin Islands, Cayman Islands, China (Hong Kong), Cook Islands, Falkland Islands, French Guiana, French Polynesia, Greenland, Guadeloupe, Guam, Martinique, Montserrat, New Caledonia, Palestine, Puerto Rico, Reunion, Saint Helena, St Pierr and Miquele, US Virgin Islands, Wallis and Futuna.
