# Supplementary material for: The Economic Impact of Eradicating Peste des Petits Ruminants: A Benefit-Cost Analysis
Source: PLoS One. 2016 Feb 22;11(2):e0149982. doi: 10.1371/journal.pone.0149982 (PMC4764769; doi:10.1371/journal.pone.0149982)
Supplement: S2 Table — (XLSX) [file pone.0149982.s002.xlsx]

## Sheet: Budget with 3% inflation
S2 Table. PPR Eradication Budget (including 3% annual inflation)
	Inception and Phase 1			Phase 2					Phase 3				Post-eradication
	Year 1	Year 2	Year 3	Year 4	Year 5	Year 6	Year 7	Year 8	Year 9	Year 10	Year 11	Year 12	Year 13	Year 14	Year 15	Total	Notes
1. Global Coordination																0	All figures quoted below are unadjusted for inflation
executive secretariat	1.7	1.751	1.80353	1.85764	1.91336	1.97077	2.02989	2.09079	2.15351	2.21811	2.28466	2.3532	2.42379	0	0	26.5502	annual salaries; US$200,000 chairperson, US$150,000 for senior technical advisor, 6 regional advisors, financial officer, project manager, monitoring officer
global coordination meetings	0.15	0.1545	0.159135	0.163909	0.168826	0.173891	0.179108	0.184481	0.190016	0.195716	0.201587	0.207635	0.213864	0	0	2.34267	annual meetings, 50 participants @US$3000 per head travel and accommodation
steering committee meetings	0.042	0.04326	0.0445578	0.0458945	0.0472714	0.0486895	0.0501502	0.0516547	0.0532043	0.0548005	0.0564445	0.0581378	0.059882	0	0	0.655947	7 members @US$3000 (flight, accommodation) x 2 meetings per year
technical advisory group meetings	0.12	0.1236	0.127308	0.131127	0.135061	0.139113	0.143286	0.147585	0.152012	0.156573	0.16127	0.166108	0.171091	0	0	1.87413	12 members @US$5000 (flight, accommodation, consultancy fee) x 2 meetings per year
administration costs	0.2	0.206	0.21218	0.218545	0.225102	0.231855	0.23881	0.245975	0.253354	0.260955	0.268783	0.276847	0.285152	0	0	3.12356	office costs
regional and national visits	0.22	0.2266	0.233398	0.2404	0.247612	0.25504	0.262692	0.270572	0.278689	0.28705	0.295662	0.304531	0.313667	0	0	3.43591	11 executive secretariat personnel x US$20,000 per year
Subtotal	2.432	2.50496	2.58011	2.65751	2.73724	2.81935	2.90394	2.99105	3.08078	3.17321	3.2684	3.36646	3.46745	0	0	37.9825
2. Regional Coordination																	6 offices, average of 14 countries per region
regional personnel	1.8	1.854	1.90962	1.96691	2.02592	2.08669	2.14929	2.21377	2.28019	2.34859	2.41905	2.49162	2.56637	0	0	28.112	2 regional personnel @US$150,000 per year
regional coordination meetings	0.9	0.927	0.95481	0.983454	1.01296	1.04335	1.07465	1.10689	1.14009	1.1743	1.20952	1.24581	1.28318	0	0	14.056	6 regions x annual meetings, 50 participants @US$3000 travel and accommodation
administration costs	0.1	0.103	0.10609	0.109273	0.112551	0.115927	0.119405	0.122987	0.126677	0.130477	0.134392	0.138423	0.142576	0	0	1.56178	office costs
national visits	0.24	0.2472	0.254616	0.262254	0.270122	0.278226	0.286573	0.29517	0.304025	0.313146	0.32254	0.332216	0.342183	0	0	3.74827	6 regions x 2 personnel x US$20,000 per year
Subtotal	3.04	3.1312	3.22514	3.32189	3.42155	3.52419	3.62992	3.73882	3.85098	3.96651	4.08551	4.20807	4.33431	0	0	47.4781
3. National coordination																	Salaries for average duration 6.5 years, 50% salaries for at risk countries
national coordinator	0.9	1.957	2.01571	2.29473	2.70122	2.78226	2.62692	2.58274	2.66022	2.74002	2.92302	2.90689	0	0	0	29.0907	US$ 50,000 per year
epidemiologist	0.4	0.927	2.22789	2.29473	2.36357	2.43448	2.50751	2.58274	2.53354	2.08764	1.34392	1.38423	0	0	0	23.0872	US$ 40,000 per year
performance monitoring focal point	0.4	0.927	2.22789	2.29473	2.36357	2.43448	2.50751	2.58274	2.53354	2.08764	1.34392	1.38423	0	0	0	23.0872	US$ 40,000 per year
socio-economist	0.4	0.927	2.22789	2.29473	2.36357	2.43448	2.50751	2.58274	2.53354	2.08764	1.34392	1.38423	0	0	0	23.0872	US$ 40,000 per year
lab specialist	0.4	0.927	2.22789	2.29473	2.36357	2.43448	2.50751	2.58274	2.53354	2.08764	1.34392	1.38423	0	0	0	23.0872	US$ 40,000 per year
lab technician	0.1	1.133	1.48526	1.52982	1.57571	1.62298	1.70152	1.84481	1.90016	1.82668	1.34392	1.38423	0	0	0	17.4481	US$ 30,000 per year
communications specialist	0.1	1.133	1.48526	1.52982	1.57571	1.62298	1.70152	1.84481	1.90016	1.82668	1.34392	1.38423	0	0	0	17.4481	US$ 30,000 per year
operations manager	0.1	1.133	1.48526	1.52982	1.57571	1.62298	1.70152	1.84481	1.90016	1.82668	1.34392	1.38423	0	0	0	17.4481	US$ 30,000 per year
administrator	0.1	1.133	1.48526	1.52982	1.57571	1.62298	1.70152	1.84481	1.90016	1.82668	1.34392	1.38423	0	0	0	17.4481	US$ 30,000 per year
coordination meetings	0	1.545	1.85657	3.16891	3.26398	3.36189	3.46275	3.56663	3.67363	3.78384	3.89736	3.87585	0	0	0	35.4564	2 meetings per year per country, 60 participants @ US$1000
adminstration costs	0.9	1.957	2.01571	2.29473	2.70122	2.78226	2.62692	2.58274	2.66022	2.74002	2.92302	2.90689	0	0	0	29.0907	office costs
communication materials/activities	0	1.03	1.0609	1.31127	1.35061	1.39113	0.477621	0.49195	0.506708	0.521909	0.403175	0	0	0	0	8.54527	US$ 100,000 per country
Subtotal	3.8	14.729	21.8015	24.3678	25.7742	26.5474	26.0303	26.9342	27.2356	25.4431	20.8979	20.7635	0	0	0	264.324
4. Animal health institutional development
animal health service delivery workshops	0	0.618	0.795675	0.764909	0.787856	0.811492	0.597026	0.368962	0	0	0	0	0	0	0	4.74392	US$ 50,000 x 85 countries
support to animal health service delivery	0	1.545	1.90962	2.95036	3.15142	3.24597	3.22394	2.82871	2.91357	3.00098	3.09101	2.76847	0	0	0	30.6291	US$ 300,000 x 85 countries
Subtotal	0	2.163	2.70529	3.71527	3.93928	4.05746	3.82097	3.19767	2.91357	3.00098	3.09101	2.76847	0	0	0	35.373
5. Epidemiology and surveillance
epidemiology studies and data collection	1.5	5.15	5.3045	6.55636	6.75305	6.95564	7.16431	3.68962	1.26677	1.30477	1.34392	1.38423	0	0	0	48.3732	US$ 500,000 x 85 countries
field surveillance	0	66.95	68.9585	114.736	118.178	127.52	131.346	135.286	139.345	143.525	94.0741	89.9752	0	0	0	1229.89	US$ 14.6 million x 65 infected countries, US$ 3.7 million x 20 at risk countries
digital technology for surveillance	0	0.2575	0.265225	0.437091	0.450204	0.347782	0.358216	0.368962	0.253354	0.260955	0.268783	0.242241	0	0	0	3.51031	US$ 35,000 x 85 countries
surveillance system workshops	0	0.618	0.74263	0.874182	0.787856	0.811492	0.716431	0.184481	0	0	0	0	0	0	0	4.73507	US$ 50,000 x 85 countries
Subtotal	1.5	72.9755	75.2709	122.604	126.17	135.635	139.585	139.529	140.865	145.091	95.6868	91.6017	0	0	0	1286.51
6. Diagnostic Laboratories
National and regional laboratory establishment	0	0	19.4145	0	0	0	0	0	0	0	0	0	0	0	0	19.4145	equipment for 10 local labs (US$840,000), 69 national labs (US$15.73 million), 6 regional labs (US$1.69 million) = US$20.098 million
Training of laboratory personnel	0	0	19.0962	0	0	0	0	0	0	0	0	0	0	0	0	19.0962	training for national laboratory personnel
Operating budgets for labs	0	0	4.49822	4.63316	4.77216	4.91532	5.06278	5.21467	5.37111	5.53224	5.69821	0	0	0	0	45.6979	Local lab US$40,000 x 10 labs x 9 yrs = US$3.6 million, National lab US$50,000 x 69 labs x 9 yrs = US$31.05 million, Regional lab US$65,000 x 6 labs x 9 yrs = US$3.51 million.
Coordination meetings	0	0	0.878425	0.904778	0.931921	0.959879	0.988675	1.01834	1.04889	1.08035	1.11276	0	0	0	0	8.92401	6 regional meetings per year @ USD138,000
QA program	0	0	0.268408	0.27646	0.284754	0.293296	0.302095	0.311158	0.320493	0.330108	0.340011	0	0	0	0	2.72678	US$ 253,000 per year
Serum banks	0	0	0	1.52982	1.68826	2.08669	2.14929	2.21377	3.54696	3.65336	2.41905	2.3878	0	0	0	21.675	establishment, software, support equipment and backup US$205,000 x 85 countries
World reference laboratory	0	0	0.548485	0.56494	0.581888	0.599345	0.617325	0.635845	0.65492	0.674568	0.694805	0	0	0	0	5.57212	salary support, operating costs and overheads US$ 517,000 per year
samples submission to reference laboratories	0	0	0.0901765	0.0928818	0.0956682	0.0985383	0.101494	0.104539	0.107675	0.110906	0.114233	0.11766	0	0	0	1.03377	US$10,000 x 85 countries
Subtotal	0	0	44.7944	8.00204	8.35465	8.95307	9.22167	9.49832	11.05	11.3815	10.3791	2.50546	0	0	0	124.14
7. Vaccination
Initial vaccine validation	3	3.09	0	0	0	0	0	0	0	0	0	0	0	0	0	6.09
Vaccine	0	18.54	21.218	38.2454	39.3928	40.5746	41.7918	39.356	3.80031	3.91432	0	0	0	0	0	246.833	65 countries (1.44 billion small ruminants) x 50% coverage x 3 rounds @US$0.1 per dose
Vaccine delivery	0	55.62	63.654	114.736	118.178	121.724	125.375	118.068	11.4009	11.743	0	0	0	0	0	740.5	vehicles, fuel, salary, per diem, equipment @ US$0.3 per dose x 2.16 billion doses
Vaccine quality assurance	0	0	1.65029	1.6998	1.75079	1.80332	1.85741	1.91314	1.97053	2.02965	2.09054	0	0	0	0	16.7655
Subtotal	3	77.25	86.5223	154.682	159.322	164.102	169.025	159.337	17.1718	17.6869	2.09054	0	0	0	0	1010.19
8. Training and research
Epidemiology
country-level training	2.3	3.399	4.2436	4.37091	4.72714	1.10131	0	0	0	0	0	0	0	0	0	20.142	US$250,000 x 65 infected countries initial and follow up training, US$125,000 x 20 at risk countries
MScs/PhDs	0	3.6565	11.2986	11.6375	4.61459	0	0	0	0	0	0	0	0	0	0	31.2072	65 x Infected - 2 MSc per country, 2 PhD per country @ US$50,000 per year, 20 x at risk I PhD
Expert missions	0.3	0.309	0.31827	0.327818	0.337653	0.347782	0.358216	0.368962	0.380031	0.391432	0.403175	0.41527	0	0	0	4.25761	6 regions x US$50,000 per year
Epidemiology research	0.53	0.5459	0.562277	0.579145	0.59652	0.614415	0.298513	0.307468	0	0	0	0	0	0	0	4.03424	PPRV infection & excretion US$250,000, sheep & goat clinical response US$340,000, role of camels US$550,000, role of wildlife US$500,000, phylogeny US$96,000, socio-ecology 6 regions x 2 studies x US$100,000 = US$1.2 million, mild PPR US$200,000, future needs US$500,000
Economics	0
country-level training	7.5	7.725	7.95675	0	0	0	0	0	0	0	0	0	0	0	0	23.1818	US$100,000 x 65 countries x 3, 50,000 x 20 x 3
MScs/PhDs	0	0.103	0.10609	0.109273	0.112551	0.115927	0.119405	0.122987	0.126677	0.130477	0.134392	0.138423	0.142576	0	0	1.46178	24 MSc or 8 Phd @ US$ 50,000 per year of study
Expert missions	0.3	0.309	0.31827	0.327818	0.337653	0.347782	0.358216	0.368962	0.380031	0.391432	0.403175	0.41527	0.427728	0	0	4.68534	6 regions x US$50,000
Socio-economic	1	1.03	1.0609	0.109273	0.112551	0.115927	0.119405	0.122987	0.126677	0.130477	0.671958	0.692117	0.71288	0	0	6.00515	Y1-3 baseline data, Y4-10 monitoring, Y11-13 evaluation and synthesis
Vaccine production and quality assurance	0
Vaccine production and quality assurance training	0.495	0.50985	0.525145	0.0676125	0.0696409	0.0717301	0.073882	0.0760984	0.0783814	0.0807328	0.0831548	0	0	0	0	2.13123	regional courses US$ 140,000 x 6 regions, fellowships 6 x US$60,000, expert missions US$ 50,000 x 6 regions, external placements US$ 80,000 x 6 regions
Diagnostics	0
Diagnostics training	1.875	1.93125	1.98919	0.256108	0.263791	0.271705	0.279856	0.288252	0.296899	0.305806	0.31498	0	0	0	0	8.07283	regional courses US$ 140,000 x 3 years x 6 regions, fellowships 30 x US$60,000, expert missions US$ 50,000 x 6 years x 6 regions, external placements US$ 80,000 x 3 years x 6 regions
Diagnostics research	0.23	0.2369	0.244007	0	0	0	0	0	0	0	0	0	0	0	0	0.710907	muliplex assays US$ 700,000
Subtotal	14.53	19.7554	28.6231	17.7855	11.1721	2.98658	1.60749	1.65572	1.3887	1.43036	2.01083	1.66108	1.28318	0	0	105.89
9. Socio-economics
Regional socio-economic M&E personnel	0.9	0.927	0.95481	0.983454	1.01296	1.04335	1.07465	1.10689	1.14009	1.1743	1.20952	1.24581	1.28318	1.32168	1.36133	16.739	6 regions x 1 person x US$150,000 per year
National operational costs	7.5	7.725	7.95675	4.09773	4.22066	4.34728	4.4777	4.61203	4.75039	4.8929	10.0794	10.3818	10.6932	0	0	85.7348	US$100,000 per year x 65 countries in the first 3 years and final 3 years, US$50,000 per year for middle 7 years, 50% of this for 20 at risk countries
Subtotal	8.4	8.652	8.91156	5.08118	5.23362	5.39062	5.55234	5.71891	5.89048	6.0672	11.2889	11.6276	11.9764	1.32168	1.36133	102.474
10. Contingency and emergency response capacity
regional vaccine banks and emergency response funds	2.31	2.3793	2.45068	2.5242	2.59993	2.67792	2.75826	2.84101	2.92624	3.01403	3.10445	3.19758	3.29351	0	0	36.0771	6 regional vaccine banks of 0.5 million doses and emergency response funds
national contingency funds	1	2.266	2.54616	2.62254	2.70122	2.78226	2.86573	2.9517	2.28019	2.34859	2.41905	1.7995	1.71091	0	0	30.2939	US$ 300,000 x 85 countries
Subtotal	3.31	4.6453	4.99684	5.14674	5.30115	5.46018	5.62399	5.79271	5.20643	5.36262	5.5235	4.99708	5.00442	0	0	66.3709
Total program costs	40.012	205.806	279.431	347.363	351.425	359.476	367	358.394	218.653	222.603	158.322	143.499	26.0658	1.32168	1.36133	3080.73
