# Supplementary material for: The Economic Impact of Eradicating Peste des Petits Ruminants: A Benefit-Cost Analysis
Source: PLoS One. 2016 Feb 22;11(2):e0149982. doi: 10.1371/journal.pone.0149982 (PMC4764769; doi:10.1371/journal.pone.0149982)
Supplement: S3 Table — (XLSX) [file pone.0149982.s003.xlsx]

## Sheet: national budget infected +infl
S3 Table. National budget for an average infected country
Assumptions
Inflation rate	0.03
small ruminant population	20 million
Number of personnel involved in field activities
field vets	500
Animal health assistants (AHAs)	500
Community-based animal health workers (CAHWs)	1000
Number of field teams	250
	Phase 1	Phase 2		Phase 3			Post-elim
	Year 1	Year 2	Year 3	Year 4	Year 5	Year 6	Year 7	Total	Notes
National coordination
national coordinator	50000	51500	53045	54636.3	56275.4	57963.7	29851.3	353272
epidemiologist	40000	41200	42436	43709.1	45020.4	46371	23881	282617
performance monitoring focal point	40000	41200	42436	43709.1	45020.4	46371	23881	282617
socio-economist	40000	41200	42436	43709.1	45020.4	46371	23881	282617
lab specialist	40000	41200	42436	43709.1	45020.4	46371	23881	282617
lab technician	30000	30900	31827	32781.8	33765.3	34778.2	17910.8	211963
communications specialist	30000	30900	31827	32781.8	33765.3	34778.2	17910.8	211963
operations manager	30000	30900	31827	32781.8	33765.3	34778.2	17910.8	211963
administrator	30000	30900	31827	32781.8	33765.3	34778.2	17910.8	211963
coordination meetings	60000	61800	63654	65563.6	67530.5	69556.4	35821.6	423926	2 per year x 60 pax x US$500
communication materials/activities	30000	30900	10609	10927.3	11255.1	11592.7	0	105284
adminstration costs	50000	51500	53045	54636.3	56275.4	57963.7	29851.3	353272
sub-total	470000	484100	477405	491727	506479	521673	262692	3.21408e+06
Animal health institutions
animal health service delivery workshops	25000	25750	0	0	0	0	0	50750
support to animal health service delivery	50000	51500	53045	54636.3	56275.4	57963.7	0	323420
sub-total	75000	77250	53045	54636.3	56275.4	57963.7	0	374170
Epidemiology and surveillance
epidemiology studies and data collection	100000	103000	106090	54636.3	56275.4	57963.7	59702.6	537668
digital technology for surveillance	10000	5150	5304.5	5463.64	5627.54	5796.37	0	37342
surveillance system workshops	25000	25750	0	0	0	0	0	50750
field surveillance
field vets	420000	432600	445578	458945	472714	486895	0	2.71673e+06	500 x 7% time x US$1000/mth
AHAs	210000	216300	222789	229473	236357	243448	0	1.35837e+06	500 x 7% time x US$500/mth
CAHWs	168000	173040	178231	183578	189085	194758	0	1.08669e+06	1000 x 7% time x US$200/mth
drivers	105000	108150	111394	114736	118178	121724	0	679183	250 x 7% time x US$500
vehicles	750000	772500	795675	819545	844132	869456	0	4.85131e+06	250 x 30 days per year x US$100
field cold chain	125000	15450	15913.5	81954.5	84413.2	86945.6	0	409677	250 x US$1000 initial purchase, US$300 running costs
field equipment	25000	5150	5304.5	5463.64	5627.54	5796.37	0	52342	250 x US$200 initial, then US$100
sampling equipment	25000	12875	13261.2	13659.1	14068.9	14490.9	0	93355.1	250 x US$100, then US$50
rapid test kits	50000	10300	10609	10927.3	11255.1	11592.7	0	104684	100 x US$500
per diem	500000	309000	318270	1092727	1.12551e+06	1.15927e+06	0	4.50478e+06
sub-total	2513000	2189265	2.22842e+06	3.07111e+06	3.16324e+06	3.25814e+06	59702.6	1.64829e+07
Diagnostic Laboratories
national diagnostic laboratory establishment	228000	0	0	0	0	0	0	228000
laboratory operational budget	50000	51500	53045	54636.3	56275.4	57963.7	0	323420
sub-total	278000	51500	53045	54636.3	56275.4	57963.7	0	551420
Vaccination
field vets	0	618000	636540	0	0	0	0	1254540	500 x 10% time x US$1000/mth
AHAs	0	309000	318270	0	0	0	0	627270	500 x 10% time x US$500/mth
CAHWs	0	247200	254616	0	0	0	0	501816	1000 x 10% time x US$200/mth
drivers	0	154500	159135	0	0	0	0	313635	250 x 10% time x US$500
vehicles	0	1287500	1326125	0	0	0	0	2613625	250 x 50 days per year x US$100
central cold store	10000	5150	5304.5	5463.64	5627.54	5796.37	0	37342
field cold chain	125000	61800	63654	0	0	0	0	250454	250 x US$1000 initial purchase, US$500 running costs
field equipment	25000	20600	21218	0	0	0	0	66818	250 x US$200 initial, then US$100
vaccine	0	1622250	1.67092e+06	0	0	0	0	3.29317e+06	23 million x 50% x 3 rounds @US$0.1
vaccination equipment	0	25750	10609	0	0	0	0	36359	250 x US$100
per diem	0	721000	742630	0	0	0	0	1463630
sub-total	160000	5072750	5209019	5463.64	5627.54	5796.37	0	1.04587e+07
Training and research
training of field vets	150000	103000	0	0	0	0	0	253000	in PPR epidemiology, diagnosis, PDS etc.
training in socio-economics	150000	154500	0	0	0	0	0	304500
MScs (epi, socio-econ, diagnostics)	0	51500	53045	54636.3	0	0	0	159181
PhDs (epi, socio-econ, diagnostics)	0	103000	106090	109273	0	0	0	318363
sub-total	300000	412000	159135	163909	0	0	0	1.03504e+06
Socio-economics
socio-economic studies & data collection	100000	103000	106090	54636.3	56275.4	57963.7	59702.6	537668
sub-total	100000	103000	106090	54636.3	56275.4	57963.7	59702.6	537668
Contingency and emergency response capacity
vaccine, equipment, operational costs	50000	51500	53045	54636.3	56275.4	57963.7	0	323420
sub-total	50000	51500	53045	54636.3	56275.4	57963.7	0	323420
Total	1258000	6071850	5951649	770373	624657	643397	262692	3.29773e+07
