# Supplementary material for: The Economic Impact of Eradicating Peste des Petits Ruminants: A Benefit-Cost Analysis
Source: PLoS One. 2016 Feb 22;11(2):e0149982. doi: 10.1371/journal.pone.0149982 (PMC4764769; doi:10.1371/journal.pone.0149982)
Supplement: S4 Table — (XLSX) [file pone.0149982.s004.xlsx]

## Sheet: national budget - at risk +infl
S4 Table. National budget for an average at-risk country
Assumptions
Inflation rate	0.03		national coordination costs are 50% that of an infected country due to smaller small ruminant population and fewer activities
small ruminant population	5 million		field surveillance costs are 25% that of an infected country due to small small ruminant population
Number of personnel involved in field activities			no vaccination costs except contingency in case of outbreak
field vets	125
Animal health assistants (AHAs)	125
Community-based animal health workers (CAHWs)	250
Number of field teams	60
	Phase 1	Phase 2		Phase 3			Post-elim
	Year 1	Year 2	Year 3	Year 4	Year 5	Year 6	Year 7	Total	Notes
National coordination
national coordinator	25000	25750	26522.5	27318.2	28137.7	28981.9	14925.7	176636
epidemiologist	20000	20600	21218	21854.5	22510.2	23185.5	11940.5	141309
performance monitoring focal point	20000	20600	21218	21854.5	22510.2	23185.5	11940.5	141309
socio-economist	20000	20600	21218	21854.5	22510.2	23185.5	11940.5	141309
lab specialist	20000	20600	21218	21854.5	22510.2	23185.5	11940.5	141309
lab technician	15000	15450	15913.5	16390.9	16882.6	17389.1	8955.39	105982
communications specialist	15000	15450	15913.5	16390.9	16882.6	17389.1	8955.39	105982
operations manager	15000	15450	15913.5	16390.9	16882.6	17389.1	8955.39	105982
administrator	15000	15450	15913.5	16390.9	16882.6	17389.1	8955.39	105982
coordination meetings	30000	30900	31827	32781.8	33765.3	34778.2	17910.8	211963	2 per year x 60 pax x US$500
communication materials/activities	15000	15450	5304.5	5463.64	5627.54	5796.37	0	52642
adminstration costs	25000	25750	26522.5	27318.2	28137.7	28981.9	14925.7	176636
sub-total	235000	242050	238702	245864	253239	260837	131346	1.60704e+06
Animal health institutional development
animal health service delivery workshops	25000	25750	0	0	0	0	0	50750
support to animal health service delivery	50000	51500	53045	54636.3	56275.4	57963.7	0	323420
sub-total	75000	77250	53045	54636.3	56275.4	57963.7	0	374170
Epidemiology and surveillance
epidemiology studies and data collection	100000	103000	106090	54636.3	56275.4	57963.7	59702.6	537668
digital technology for surveillance	10000	5150	5304.5	5463.64	5627.54	5796.37	0	37342
surveillance system workshops	25000	25750	0	0	0	0	0	50750
field surveillance
field vets	105000	108150	111394	114736	118178	121724	0	679183	500 x 7% time x US$1000/mth
AHAs	52500	54075	55697.2	57368.2	59089.2	60861.9	0	339592	500 x 7% time x US$500/mth
CAHWs	42000	43260	44557.8	45894.5	47271.4	48689.5	0	271673	1000 x 7% time x US$200/mth
drivers	26250	27037.5	27848.6	28684.1	29544.6	30430.9	0	169796	250 x 7% time x US$500
vehicles	187500	193125	198919	204886	211033	217364	0	1.21283e+06	250 x 30 days per year x US$100
field cold chain	31250	3862.5	3978.38	20488.6	21103.3	21736.4	0	102419	250 x US$1000 initial purchase, US$300 running costs
field equipment	6250	1287.5	1326.12	1365.91	1406.89	1449.09	0	13085.5	250 x US$200 initial, then US$100
sampling equipment	6250	3218.75	3315.31	3414.77	3517.22	3622.73	0	23338.8	250 x US$100, then US$50
rapid test kits	12500	2575	2652.25	2731.82	2813.77	2898.19	0	26171	100 x US$500
per diem	125000	77250	79567.5	273182	281377	289819	0	1.12619e+06
sub-total	729500	647741	640651	812852	837238	862355	59702.6	4.59004e+06
Diagnostic Laboratories
national diagnostic laboratory establishment	228000	0	0	0	0	0	0	228000
laboratory operational budget	50000	51500	53045	54636.3	56275.4	57963.7	0	323420
sub-total	278000	51500	53045	54636.3	56275.4	57963.7	0	551420
Training and research
training of field vets	75000	51500	0	0	0	0	0	126500	PPR epidemiology, diagnosis, PDS etc.
training in socio-economics	75000	77250	0	0	0	0	0	152250
MScs (epi, socio-econ, diagnostics)	0	0	53045	0	0	0	0	53045
PhDs (epi, socio-econ, diagnostics)	0	51500	53045	54636.3	0	0	0	159181
sub-total	150000	180250	106090	54636.3	0	0	0	490976
Socio-economics
socio-economic studies & data collection	50000	51500	53045	27318.2	28137.7	28981.9	29851.3	268834
sub-total	50000	51500	53045	27318.2	28137.7	28981.9	29851.3	268834
Contingency and emergency response capacity
vaccine, equipment, operational costs	50000	51500	53045	54636.3	56275.4	57963.7	0	323420
sub-total	50000	51500	53045	54636.3	56275.4	57963.7	0	323420
Total	1567500	1.30179e+06	1.19762e+06	1.30458e+06	1.28744e+06	1.32606e+06	220900	8.2059e+06
