# Supplementary material for: The Economic Impact of Eradicating Peste des Petits Ruminants: A Benefit-Cost Analysis
Source: PLoS One. 2016 Feb 22;11(2):e0149982. doi: 10.1371/journal.pone.0149982 (PMC4764769; doi:10.1371/journal.pone.0149982)
Supplement: S5 Table — (XLSX) [file pone.0149982.s005.xlsx]

## Sheet: PPR losses - infected only
S5 Table Estimation of losses due to PPR mortality
				Infected population		Price of meat, USD/ton /1				Carcass weight (Hg/animal) /2				Value of susceptible animals (million USD)
Country	Goat population	Sheep population	PPR infected	Goats	Sheep	Goats	Sheep	Goat - inf countries	Sheep inf countries	Goats	Sheep	Goat - inf countries	Sheep inf countries	Goat - inf countries	Sheep inf countries
Afghanistan	7635000	14262000	1	7635000	14262000	2051.4	2450.1	2051.4	2450.1	130	160	130	160	203.612	559.093
Albania	775000	1758000		0	0	3572.3	3638.8			80	90			0	0
Algeria	4411020	23989330	1	4411020	23989330	1601.1	4943.8	1601.1	4943.8	100	170	100	170	70.6248	2016.17
Angola	3948595	1009756	1	3948595	1009756	5402.5	5501.7	5402.5	5501.7	150	150	150	150	319.984	83.3306
Antigua and Barbuda	37000	22000		0	0	2994.5	2998.5			100	120			0	0
Argentina	4280000	16250000		0	0	4811.4	5084.2			66	107			0	0
Armenia	28891	503624	0	0	0	2130.7	4510.1			148.68	160			0	0
Australia	4500000	73098761		0	0	1709.3	2518.6			250	224			0	0
Austria	71768	358415		0	0	1644	2638.9			127	231			0	0
Azerbaijan	627425	7931892	0	0	0	2231.8	1461.1			148.68	146			0	0
Bahamas	14500	6500		0	0					120	140			0	0
Bahrain	19000	40000	1	19000	40000	3801.5	5050.2	3801.5	5050.2	150	180	150	180	1.08343	3.63614
Bangladesh	53400000	1860000	1	53400000	1860000	1140.8	1251.5	1140.8	1251.5	70	70	70	70	426.431	16.2945
Barbados	5200	12500		0	0	6891.7	3376.9			140	360			0	0
Belarus	72300	51800		0	0		4107.5				200			0	0
Belgium	35530	113995		0	0	2853.2	3251.9			81	188			0	0
Belize	185	13100		0	0	694.9	728.3			120.51	206.02			0	0
Benin	1640000	825000	1	1640000	825000	2950.2	2226.6	2950.2	2226.6	100	100	100	100	48.3833	18.3695
Bermuda	350			0	0					119.75				0	0
Bhutan	43734	12459	1	43734	12459	1677	1677	1677	1677	90	100	90	100	0.660077	0.208937
Bolivia	2254713	8877510		0	0	577.3	791.9			110	85			0	0
Bosnia and Herzegovina	65260	1020690		0	0		1755.6				168			0	0
Botswana	2000000	285000	0	0	0	2144.1	3205.3			120	140			0	0
Brazil	9386316	17668063		0	0	933.3	1625.1			115.03	160			0	0
British Virgin Islands	10000	6100		0	0					120	140			0	0
Brunei Darussalam	7000	4000		0	0					100	180			0	0
Bulgaria	356334	1367987		0	0	3049.6	3461.7			122.13	107			0	0
Burkina Faso	12712705	8490513	1	12712705	8490513	1030.8	1356.4	1030.8	1356.4	81	90	81	90	106.144	103.649
Burundi	2285693	332463	1	2285693	332463	2919.1	1741.6	2919.1	1741.6	100	120	100	120	66.7217	6.94821
Cambodia	14144		0	0	0									0	0
Cameroon	4500000	3900000	1	4500000	3900000	2118.3	1469.6	2118.3	1469.6	100	120	100	120	95.3235	68.7773
Canada	30000	879300		0	0		1812.9				215.12			0	0
Cape Verde	235000	20550		0	0	7461	23755.1			100	160			0	0
Cayman Islands	2154			0	0									0	0
Central African Republic	5744000	386000	1	5744000	386000	2118.3	1469.6	2118.3	1469.6	185	150	185	150	225.099	8.50898
Chad	6750000	3100000	1	6750000	3100000	1344.8	1231.2	1344.8	1231.2	120	178	120	178	108.929	67.9376
Chile	760000	3600000		0	0	1954.1	1384.8			180	141			0	0
China, Hong Kong SAR	680	19		0	0					100	200			0	0
China, mainland	142039000	138840000	1	142039000	138840000	1935	2755.4	1935	2755.4	134	155	134	155	3682.93	5929.68
China, Taiwan Province of	190440	200		0	0					263				0	0
Colombia	1.69353e+06	1.54948e+06		0	0	2693.6	2747.5			156.94	145			0	0
Comoros	118000	23000	1	118000	23000	6300.3	1956.9	6300.3	1956.9	100	150	100	150	7.43435	0.67513
Congo Republic	323000	122000	1	323000	122000	5402.5	5501.7	5402.5	5501.7	104	100	104	100	18.1481	6.71207
Cook Islands	1010			0	0	2057.5				150.32				0	0
Costa Rica	5050	2800		0	0	325.9	325.9			120	150			0	0
Côte d'Ivoire	1331687	1700303	1	1331687	1700303	3435.5	4352.4	3435.5	4352.4	95	144	95	144	43.4626	106.566
Croatia	70000	639000		0	0	3189.1	3924.3			180	120			0	0
Cuba	844300	2125700		0	0					136	150			0	0
Cyprus	290334	355944		0	0	3644.2	3530.8			194	183			0	0
Czech Republic	23263	209052		0	0	1192.5	2871.7			77.39	155			0	0
Democratic People's Republic of Korea	3560000	167000		0	0					150	150			0	0
Democratic Republic of the Congo	4065000	905000	1	4065000	905000	5402.5	5501.7	5402.5	5501.7	118	101	118	101	259.142	50.2883
Denmark		143890		0	0									0	0
Djibouti	512000	468000	0	0	0	1344.8	1231.2			125	104			0	0
Dominica	9700	7800		0	0					120	140			0	0
Dominican Republic	230000	245000		0	0	924	840			120	120			0	0
Ecuador	112331	1850000		0	0	1471.6	1561.3			306	140			0	0
Egypt	4207400	5488000	1	4207400	5488000	3986	4099.8	3986	4099.8	204.99	326.28	204.99	326.28	343.783	734.12
El Salvador	15100	5250		0	0	2367.6	2367.6			150	150			0	0
Equatorial Guinea	9200	39000	1	9200	39000	9527.7	11230.5	9527.7	11230.5	110	110	110	110	0.964203	4.81788
Eritrea	1750000	2281000	1	1750000	2281000	5879.9	6303	5879.9	6303	85	100	85	100	87.4635	143.771
Estonia	4100	78600		0	0		2103.5			130.01	188			0	0
Ethiopia	22786946	25509004	1	22786946	25509004	1344.8	1231.2	1344.8	1231.2	85	100	85	100	260.473	314.067
Falkland Islands		700000		0	0									0	0
Faroe Islands		68000		0	0									0	0
Fiji	258000	6400		0	0	2412.2	2960.6			128	141.03			0	0
Finland	4902	129091		0	0		1520.3				194.67			0	0
France	1381209	7618034		0	0	3952.1	3736.4			81	171.26			0	0
French Guiana	1450	1300		0	0					100	120			0	0
French Polynesia	16500	440		0	0					150	150			0	0
Gabon	96000	198000	1	96000	198000	5402.5	5501.7	5402.5	5501.7	100	120	100	120	5.1864	13.072
Gambia	303878	250000	1	303878	250000	1425.5	1781.6	1425.5	1781.6	110	110	110	110	4.76496	4.8994
Georgia	57100	596800	0	0	0	2130.7	2321.5			170.01	180			0	0
Germany	160000	2088500		0	0	2758.3	2758.3			180	204			0	0
Ghana	5137000	3887000	1	5137000	3887000	1105.2	692.4	1105.2	692.4	132	150	132	150	74.9418	40.3704
Greece	4791000	8956000		0	0	1905	1884.3			105.97	105.72			0	0
Greenland		19500		0	0									0	0
Grenada	7200	13200		0	0					124.02	222			0	0
Guadeloupe	20000	1600		0	0					138	167			0	0
Guam	700			0	0					150				0	0
Guatemala	130000	612000		0	0					150	150			0	0
Guinea	1751000	1410000	1	1751000	1410000	592.4	505.1	592.4	505.1	124	120	124	120	12.8624	8.54629
Guinea-Bissau	731716	460000	1	731716	460000	592.4	505.1	592.4	505.1	90	100	90	100	3.90122	2.32346
Guyana	81000	131000		0	0		9004			100	100			0	0
Haiti	1910000	153500		0	0					150	186.67			0	0
Honduras	25000	16000		0	0	848.3	848.3			150	150			0	0
Hungary	75000	1181000		0	0	3325.7	3855.9			128	111.92			0	0
Iceland	818	475068		0	0		1878.6				163.9			0	0
India	157000000	74500000	1	157000000	74500000	1657.4	1879.2	1657.4	1879.2	100	120	100	120	2602.12	1680
Indonesia	17483000	11372000	0	0	0	5825.8	3770.7			100	100			0	0
Iran (Islamic Republic of)	23500000	49000000	1	23500000	49000000	6615.6	6754	6615.6	6754	140	185	140	185	2176.53	6122.5
Iraq	1560000	8200000	1	1560000	8200000	6615.6	6754	6615.6	6754	210	205	210	205	216.727	1135.35
Ireland	11400	4694700		0	0		2894.6				200			0	0
Israel	107000	486000	1	107000	486000	5075.4	7049.9	5075.4	7049.9	150	220	150	220	8.14602	75.3775
Italy	982918	7900016		0	0	4175.1	4566.7			74.82	78.17			0	0
Jamaica	500000	1400		0	0	2850.6	1750.8			217.39	200			0	0
Japan	15500	12500		0	0	3886.4	3886.4			170	293			0	0
Jordan	752230	2264600	1	752230	2264600	4500.5	5345.8	4500.5	5345.8	135	120	135	120	45.7031	145.273
Kazakhstan	2878100	15110000	0	0	0	2127	2127			160	177			0	0
Kenya	28860700	17821600	1	28860700	17821600	1619.5	1658.4	1619.5	1658.4	110	148	110	148	514.139	437.419
Kuwait	178703	470000	1	178703	470000	3801.5	5050.2	3801.5	5050.2	130	170	130	170	8.83141	40.3511
Kyrgyzstan	973439	4314676	1	973439	4314676	2196.4	2750.5	2196.4	2750.5	177	201	177	201	37.8437	238.537
Lao People's Democratic Republic	430900		0	0	0	899.3				140				0	0
Latvia	13500	76800		0	0	800	1442				217			0	0
Lebanon	400000	255000	1	400000	255000	3796.3	3797.7	3796.3	3797.7	180	210	180	210	27.3334	20.3367
Lesotho	845000	1215000	0	0	0	2144.1	3205.3			80	100			0	0
Liberia	340000	268000	1	340000	268000	1105.2	692.4	1105.2	692.4	90	100	90	100	3.38191	1.85563
Libya	2600000	7100000	1	2600000	7100000	3986	4099.8	3986	4099.8	150	150	150	150	155.454	436.629
Liechtenstein	465	4200		0	0									0	0
Lithuania	16000	58500		0	0	2603.6	2603.6			150	156			0	0
Luxembourg	5821	8951		0	0	5698.7	4188.8				195.98			0	0
Madagascar	1300000	735000	0	0	0	1150.3	1150.3			150	120			0	0
Malawi	4442907	228649	0	0	0	1554.6	1252.9			95	109			0	0
Malaysia	545000	125000	0	0	0	5555.6	5719			91	159			0	0
Maldives	10000		1	10000	0	6300.3	1956.9	6300.3	1956.9	108.44	117.94	108.44	117.94	0.683205	0
Mali	17348576	12458522	1	17348576	12458522	2742.4	5393.8	2742.4	5393.8	140	125	140	125	666.074	839.985
Malta	4938	11887		0	0	1213.9	2021.5			106	168			0	0
Martinique	5651	11597		0	0					133.33	178.57			0	0
Mauritania	5550000	8900000	1	5550000	8900000	1377.4	1586.7	1377.4	1586.7	150	150	150	150	114.669	211.824
Mauritius	28176	20500	0	0	0	6300.3	1956.9			100	200			0	0
Mexico	9004377	8219386		0	0	1738.3	1943.5			175.02	196			0	0
Micronesia (Federated States of)	4100			0	0					110				0	0
Mongolia	15934562	15668530		0	0	1407.6	1656.3			152	172			0	0
Montenegro		208771		0	0									0	0
Montserrat	7100	4800		0	0					120	140			0	0
Morocco	5991370	18737340	1	5991370	18737340	3564.1	3607.2	3564.1	3607.2	110	143	110	143	234.892	966.527
Mozambique	4000000	220000	0	0	0	3304.7	4778.7			120	120			0	0
Myanmar	3851919	854383	0	0	0	697.8	697.8			120	96			0	0
Namibia	2150000	2850000	0	0	0	2546.3	2271.3			120	178			0	0
Nepal	9186440	805070	1	9186440	805070	2370	1692.8	2370	1692.8	109	90	109	90	237.313	12.2654
Netherlands	380350	1088490		0	0	2701.2	3161.2			130	220			0	0
New Caledonia	8200	2300		0	0					120	170.02			0	0
New Zealand	85970	31132329		0	0	1902.3	2092.9			111	192			0	0
Nicaragua	7500	6350		0	0	1164.1	1010			160	120			0	0
Niger	13231429	10018857	1	13231429	10018857	1786.5	2539.1	1786.5	2539.1	120	160	120	160	283.655	407.022
Nigeria	57300000	38000000	1	57300000	38000000	2600.7	2604.3	2600.7	2604.3	127	110	127	110	1892.56	1088.6
Norway	67232	2300471		0	0	288.8	3122.6			129.22	197.02			0	0
Occupied Palestinian Territory	240136	732399	1	240136	732399	8001.9	8001.9	8001.9	8001.9	215	315	215	315	41.3132	184.608
Oman	1753500	396400	1	1753500	396400	3801.5	5050.2	3801.5	5050.2	250	300	250	300	166.648	60.057
Pakistan	61480000	28086000	1	61480000	28086000	2051.4	2450.1	2051.4	2450.1	170	149	170	149	2144.04	1025.32
Panama	8354			0	0									0	0
Papua New Guinea	3000	7000		0	0					150	150			0	0
Paraguay	136500	410000		0	0	1755.9	2868.2			100	150			0	0
Peru	1946217	14050173		0	0	1285.1	1640.4			126.01	122.99			0	0
Philippines	3881500	30000	0	0	0	2276.1	2092.2			172	130			0	0
Poland	111824	250966		0	0		2544.4				120.37			0	0
Portugal	412700	2169900		0	0	729.6	3115.7			80	105			0	0
Puerto Rico	3300	6300		0	0	1341.1	4095.1			108	120			0	0
Qatar	190008	241385	1	190008	241385	1698.5	2714.7	1698.5	2714.7	140	150	140	150	4.5182	9.82932
Republic of Korea	245000	3400		0	0	9750.9	18138.8			150	140			0	0
Republic of Moldova	117585	787885		0	0		2112.9				160			0	0
Réunion	40000	1000		0	0					106	120			0	0
Romania	1240786	8417437		0	0	1645.2	2325.7			88	100			0	0
Russian Federation	2058542	19761337	0	0	0	1736.1	1736.1			185	190			0	0
Rwanda	2970780	829000	1	2970780	829000	1501.3	1173.4	1501.3	1173.4	110	120	110	120	49.0604	11.673
Saint Helena, Ascension and Tristan da Cunha	1100	800		0	0									0	0
Saint Kitts and Nevis	9000	7000		0	0					118.96	119.96			0	0
Saint Lucia	9500	10000		0	0					140	200			0	0
Saint Pierre and Miquelon		250		0	0									0	0
Saint Vincent and the Grenadines	8500	12500		0	0					120	130			0	0
Sao Tome and Principe	5600	3200	1	5600	3200	5402.5	5501.7	5402.5	5501.7	110	100	110	100	0.332794	0.176054
Saudi Arabia	3200000	7252000	1	3200000	7252000	3801.5	5050.2	3801.5	5050.2	100	200	100	200	121.648	732.481
Senegal	4886630	5515600	1	4886630	5515600	1377.4	1586.7	1377.4	1586.7	91	126	91	126	61.2507	110.27
Serbia	129720	1460295		0	0		2894.1				204			0	0
Seychelles	5400	0	0	0	0	6300.3	1956.9			110				0	0
Sierra Leone	883300	750200	1	883300	750200	1105.2	692.4	1105.2	692.4	90	110	90	110	8.78601	5.71382
Singapore	670			0	0	2966.6	2966.6			100	300			0	0
Slovakia	35292	394175		0	0	1585.4	746.7			86	85			0	0
Slovenia	26197	129788		0	0		2716.9			137	135			0	0
Somalia	11500000	12250000	1	11500000	12250000	1619.5	1658.4	1619.5	1658.4	130	130	130	130	242.115	264.1
South Africa	6165051	24302776	0	0	0	2144.1	3205.3			161	251.23			0	0
Spain	2903800	17002700		0	0	1135.6	592.8			78	118.55			0	0
Sri Lanka	375275	8260	0	0	0	4082.3	5748.8			200	200			0	0
Sudan (former)	30649000	39296000	1	30649000	39296000	811.1	1715.6	811.1	1715.6	80	126	80	126	198.875	849.444
Suriname	5813	7510		0	0	7424.1	7424.1			100	120.03			0	0
Swaziland	270000	35000	0	0	0	2144.1	1846.8			180	180			0	0
Sweden		622711		0	0									0	0
Switzerland	86255	424018		0	0	5414.6	4661.8			170	222			0	0
Syrian Arab Republic	2294000	18071000	1	2294000	18071000	3801.5	5050.2	3801.5	5050.2	290	400	290	400	252.899	3650.49
Tajikistan	1665636	2728556	1	1665636	2728556	2051.4	1344.1	2051.4	1344.1	162.76	152	162.76	152	55.6132	55.7453
Thailand	427567	51735	0	0	0	697.8	697.8			150	135			0	0
The former Yugoslav Republic of Macedonia	72778	766631		0	0		3584.8				170			0	0
Timor-Leste	147000	45000		0	0					100	100			0	0
Togo	1962139	2109000	1	1962139	2109000	2950.2	2226.6	2950.2	2226.6	90	110	90	110	52.0983	51.6549
Tonga	12600			0	0					150				0	0
Trinidad and Tobago	63000	3800		0	0	4469.3	4127.2			150	200			0	0
Tunisia	1282080	6998630	1	1282080	6998630	2828.4	3429.1	2828.4	3429.1	119	132	119	132	43.1522	316.787
Turkey	6293233	23089691	1	6293233	23089691	7630.2	10021.8	7630.2	10021.8	154	160	154	160	739.487	3702.4
Turkmenistan	2750000	13650000	0	0	0	752.1	588.1			157	152			0	0
Uganda	9250780	1902220	1	9250780	1902220	1619.5	1658.4	1619.5	1658.4	117	140	117	140	175.285	44.165
Ukraine	631200	1100500		0	0	1305.3	1305.3			200	160			0	0
United Arab Emirates	1899554	1386828	1	1899554	1386828	3801.5	5050.2	3801.5	5050.2	160	180	160	180	115.538	126.068
United Kingdom	85000	31634000		0	0		2585.5				206.7			0	0
United Republic of Tanzania	15200000	6400000	1	15200000	6400000	1619.5	1658.4	1619.5	1658.4	120	120	120	120	295.397	127.365
United States of America	2996000	5480000		0	0		1137				308			0	0
United States Virgin Islands	4100	3250		0	0					110	140			0	0
Uruguay	17000	7474000		0	0		2150.3				168			0	0
Uzbekistan	2423900	12916600	0	0	0	2127	2127			162.76	190			0	0
Vanuatu	20000			0	0					100				0	0
Venezuela (Bolivarian Republic of)	1480000	580000		0	0	2789.9	2679			121	146			0	0
Viet Nam	1267800		0	0	0	1310.5				150				0	0
Wallis and Futuna Islands	7000			0	0					150				0	0
Western Sahara	175000	35000	1	175000	35000	3564.1	3607.2	3564.1	3607.2	120	100	120	100	7.48461	1.26252
Yemen	9106000	9358000	1	9106000	9358000	3997.9	3886.8	3997.9	3886.8	100	101	100	101	364.049	367.364
Zambia	2300000	225000	0	0	0	2144.1	3205.3			120	140
Zimbabwe	2650000	365000	0	0	0	2144.1	3205.3			120	140
TOTAL	9.2417e+08	1.09357e+09		779516837	660350602									20844.1	35869.7
NOTES					mean	2860.98	3177.03	3188.23	3400.44	131.381	156.197	128.049	148.003
Population data from FAO STAT 2011, except Cambodia data from OIE WAHID 2011	http://faostat.fao.org/site/573/DesktopDefault.aspx?PageID=573 - ancor				median	2144.1	2585.5	2742.4	2604.3	120.51	150	119	132
Goat and sheep meat price and carcass weight from FAO STAT 2011	http://faostat.fao.org/site/291/default.aspx				minimum	288.8	325.9	592.4	505.1	66	70	70	70
1/ Price proxies assumed as follows, in red italics above:					maximum	9750.9	23755.1	9527.7	11230.5	306	400	290	400
Afghanistan - Pakistan	Kuwait - Saudi Arabia	Tanzania - Kenya			first quartile	1460.07	1658.4	1619.5	1658.4	100	120	100	110
Angola - Congo	Liberia - Ghana	UAE - Saudi			third quartile	3801.5	3886.8	3986	5050.2	150	180	150	160
Benin - Togo	Libya - Egypt	W. Sahara - Morrocco
CAR - Cameron	Mauritania - Senegal	Comoros - Mauritius				Median	Minimum	Maximum
Chad - Ethiopia	Sierra Leone - Ghana				PPR mortality rate	0.026	0.014	0.047
DRC - Congo	Somalia - Kenya				Value of loss due to PPR mortality (million US$)	1474.56	793.993	2665.55
Gabon - Congo	Syria - Saudi Arabia				No. small ruminant deaths	3.74366e+07	2.01581e+07	6.76738e+07
Guinea-Bissau - Guinea	Tajikistan - Pakistan
Iraq - Iran	Uganda - Kenya
/2 Carcass weight proxies assumed as follows, based on average FAOSTAT data
Missing values (in red)	Average carcass weight
	Goat	Sheep
Eastern Africa + (Total)	108.44	117.94
Middle Africa + (Total)	127.72	138.92
Northern Africa + (Total)	105.49	152.88
Western Africa + (Total)	121.3	120.94
Western Asia + (Total)	148.68	190.32
Southern Asia + (Total)	107.55	138.44
Eastern Asia + (Total)	134.59	155.55
Central Asia + (Total)	162.76	171.7
