# Supplementary material for: The Economic Impact of Eradicating Peste des Petits Ruminants: A Benefit-Cost Analysis
Source: PLoS One. 2016 Feb 22;11(2):e0149982. doi: 10.1371/journal.pone.0149982 (PMC4764769; doi:10.1371/journal.pone.0149982)
Supplement: S6 Table — (XLSX) [file pone.0149982.s006.xlsx]

## Sheet: within flock mortality estimate
SI 6 PPR within-flock mortality literature review
Study	Country	Species	Age	Number exposed	Number affected	Number died	Morbidity	Flock mortality	Reference
1	Egypt	sheep	NA	200	12	0	0.06	0	Abd El-Rahim, I. H., Sharawi, S. S., Barakat, M. R. and El-Nahas, E. M. (2010) 'An outbreak of peste des petits ruminants in migratory flocks of sheep and goats in Egypt in 2006', Rev Sci Tech, 29(3), 655-62.
	Egypt	goats	NA	50	20	5	0.4	0.1	Abd El-Rahim et al 2010
	Egypt	sheep	NA	100	25	13	0.25	0.13	Abd El-Rahim et al 2010
	Egypt	goats	NA	70	45	19	0.642857	0.271429	Abd El-Rahim et al 2010
	Egypt	sheep	NA	150	50	3	0.333333	0.02	Abd El-Rahim et al 2010
	Egypt	goats	NA	83	19	12	0.228916	0.144578	Abd El-Rahim et al 2010
	Egypt	sheep	NA	170	32	10	0.188235	0.0588235	Abd El-Rahim et al 2010
	Egypt	goats	NA	140	48	39	0.342857	0.278571	Abd El-Rahim et al 2010
2	Iran	sheep	mixed	1100	NA	430		0.388437	Abdollahpour, G., Raoofi, A., Najafi, J., Sasani, F. and Sakhaie, E. (2006) 'Clinical and Para-clinical Findings of a Recent Outbreaks of Peste des Petits Ruminants in Iran', J Vet Med B Infect Dis Vet Public Health, 53 Suppl 1, 14-6.
2	Iran	goats	NA	7	0	0	0		Abdollahpour et al 2006
3	Pakistan	goats	adult >12m	295	NA	76		0.285	Abubakar, M., Ali, Q. and Khan, H. A. (2008) 'Prevalence and mortality rate of peste des petitis ruminant (PPR): possible association with abortion in goat', Trop Anim Health Prod, 40(5), 317-21.
3	Pakistan	goats	4-12m	219	NA	60			Abubakar et al 2008
3	Pakistan	goats	1-3m	136	NA	49			Abubakar et al 2008
4	Pakistan	goats	6m	55	50	5	0.909091	0.0909091	Abubakar, M., Arshed, M. J., Zahur, A. B., Ali, Q. and Banyard, A. C. (2012) 'Natural infection with peste des petits ruminants virus: a pre and post vaccinal assessment following an outbreak scenario', Virus Res, 167(1), 43-7.
5	Saudi Arabia	goats	mixed	NA	NA	NA	0.9	0.63	Abu Elzein, E. M., Hassanien, M. M., Al-Afaleq, A. I., Abd Elhadi, M. A. and Housawi, F. M. (1990) 'Isolation of peste des petits ruminants from goats in Saudi Arabia', Vet Rec, 127(12), 309-10.
6	Pakistan	goats	adults >12m	209	NA	15		0.148718	Ahmad, K., Jamal, S., Ali, Q. and Hussain, M. (2005) 'An outbreak of peste des petits ruminants (PPR) in a goat flock in Okara, Pakistan', Pakistan Veterinary Journal, 25(3), 146-148.
6	Pakistan	goats	4-12m	156	NA	20			Ahmad et al 2005
6	Pakistan	goats	1-3m	25	NA	23			Ahmad et al 2005
7	Turkey	sheep	adult>12m	355		18		0.16381	Aktas, M. S., Ozkanlar, Y., Si̇msek, N., Temur, A. and Kalkan, Y. (2011) 'Peste des petits ruminants in suckling lambs case report', Israel Journal of Veterinary Medicine, 66(1), 39-44.
7	Turkey	sheep	3-12m	134		32			Aktas et al 2011
7	Turkey	sheep	<3m	36		36			Aktas et al 2011
8	Saudi Arabia	sheep	mixed	996			0.2	0.03	Al-Dubaib, M. A. (2009) 'Peste des petitis ruminants morbillivirus infection in lambs and young goats at Qassim region, Saudi Arabia', Trop Anim Health Prod, 41(2), 217-20.
8	Saudi Arabia	goats	mixed	962			0.2	0.1	Al-Dubaib 2009
9	Pakistan	goats	young	382	NA	148		0.387435	Amjad, H., Qamar ul, I., Forsyth, M., Barrett, T. and Rossiter, P. B. (1996) 'Peste des petits ruminants in goats in Pakistan', Vet Rec, 139(5), 118-9.
10	Iran	sheep & goats	NA				0.1745	0.047115	Bazarghani, T. T., Charkhkar, S., Doroudi, J. and Bani Hassan, E. (2006) 'A Review on Peste des Petits Ruminants (PPR) with Special Reference to PPR in Iran', J Vet Med B Infect Dis Vet Public Health, 53 Suppl 1, 17-8.
10	Iran	sheep & goats	NA				0.077	0.015862	Bazarghani et al 2006
10	Iran	sheep & goats	NA				0.039	0.00702	Bazarghani et al 2006
11	Nigeria	goats	0-6m	14	7	3	0.5	0.0416667	Ezeokoli, C. D., Umoh, J. U., Chineme, C. N., Isitor, G. N. and Gyang, E. O. (1986) 'Clinical and epidemiological features of peste des petits ruminants in Sokoto Red goats', Rev Elev Med Vet Pays Trop, 39(3-4), 269-273.
13	Nigeria	goats	6m-1y	5	2	0	0.4		Ezeokoli et al 1986
13	Nigeria	goats	1-2y	15	3	0	0.2		Ezeokoli et al 1986
13	Nigeria	goats	2-3y	6	0	0	0		Ezeokoli et al 1986
13	Nigeria	goats	>3y	32	1	0	0.03125		Ezeokoli et al 1986
13	Nigeria	goats	6m-1y	22	22	14	1	0.5	Ezeokoli et al 1986
13	Nigeria	goats	1-2y	12	8	3	0.666667		Ezeokoli et al 1986
12	Saudi Arabia	sheep and goats	adults	70	30	30	0.428571	0.428571	Housawi, F., Abu Elzein, E., Mohamed, G., Gameel, A., Al-Afaleq, A., Hegazi, A. and Al-Bishr, B. (2004) 'Emergence of peste des petits ruminants in sheep and goats in Eastern Saudi Arabia', Rev Elev Med Vet Pays Trop, 57(1-2), 31-34.
13	India	sheep	NA	85	8	0	0.0941176	0.024	Nanda, Y. P., Chatterjee, A., Purohit, A. K., Diallo, A., Innui, K., Sharma, R. N., Libeau, G., Thevasagayam, J. A., Bruning, A., Kitching, R. P., Anderson, J., Barrett, T. and Taylor, W. P. (1996) 'The isolation of peste des petits ruminants virus from northern India', Vet Microbiol, 51(3-4), 207-16.
15	India	goats	NA	291	96	9.024	0.329897		Nanda et al 1996
14	Nigeria	goats	0-4m	24	12	11	0.5	0.368056	Opasina, B. A. and Putt, S. N. (1985) 'Outbreaks of peste des petits ruminants in village goat flocks in Nigeria', Trop Anim Health Prod, 17(4), 219-24.
	Nigeria	goats	5-8m	21	16	13	0.761905		Opasina and Putt 1985
	Nigeria	goats	9-12m	23	11	9	0.478261		Opasina and Putt 1985
	Nigeria	goats	13-24m	27	7	7	0.259259		Opasina and Putt 1985
	Nigeria	goats	>24m	49	15	13	0.306122		Opasina and Putt 1985
	Nigeria	goats	0-4m	89	4	2	0.0449438	0.0561404	Opasina and Putt 1985
	Nigeria	goats	5-8m	50	10	7	0.2		Opasina and Putt 1985
	Nigeria	goats	9-12m	25	8	2	0.32		Opasina and Putt 1985
	Nigeria	goats	13-24m	34	12	3	0.352941		Opasina and Putt 1985
	Nigeria	goats	>24m	87	5	2	0.0574713		Opasina and Putt 1985
	Nigeria	goats	0-4m	20	2	1	0.1	0.237113	Opasina and Putt 1985
	Nigeria	goats	5-8m	9	5	5	0.555556		Opasina and Putt 1985
	Nigeria	goats	9-12m	30	15	10	0.5		Opasina and Putt 1985
	Nigeria	goats	13-24m	13	5	2	0.384615		Opasina and Putt 1985
	Nigeria	goats	>24m	25	9	5	0.36		Opasina and Putt 1985
15	Ethiopia	goats	NA	1602			1	0.6	Roeder, P. L., Abraham, G., Kenfe, G. and Barrett, T. (1994) 'Peste des petits ruminants in Ethiopian goats', Trop Anim Health Prod, 26(2), 69-73.
16	Sudan	sheep	mixed				0.24	0.115	Saeed, I. K., Khalafalla, A. I., El Hassan, S. M. and El Amin, M. A. (2004) 'Peste des petits ruminants (PPR) in the Sudan: investigation of recent outbreaks, virus isolation and cell culture spectrum', Journal of Animal and Veterinary Advances, 3(6), 361-5.
	Sudan	sheep	mixed				0.22	0.15	Saeed et al 2004
	Sudan	sheep	mixed				0.3	0.172	Saeed et al 2004
	Sudan	sheep	mixed				0.333	0.133	Saeed et al 2004
	Sudan	sheep	mixed				0.23	0.1	Saeed et al 2004
	Sudan	sheep	mixed				0.23	0.12	Saeed et al 2004
	Sudan	sheep	mixed				0.23	0.19	Saeed et al 2004
	Sudan	sheep	mixed				0.315	0.21	Saeed et al 2004
17	India	sheep	NA	800	80	20	0.1	0.025	Shaila, M. S., Purushothaman, V., Bhavasar, D., Venugopal, K. and Venkatesan, R. A. (1989) 'Peste des petits ruminants of sheep in India', Vet Rec, 125(24), 602.
18	Pakistan	sheep	3.5m-18m	20	11	0	0.55	0.0217391	Zahur, A. B., Ullah, A., Irshad, H., Farooq, M. S., Hussain, M. and Jahangir, M. (2009) 'Epidemiological Investigations of a Peste Des Petits Ruminants (Ppr) Outbreak in Afghan Sheep in Pakistan', Pakistan Veterinary Journal, 29(4), 174-178.
	Pakistan	sheep	<3.5m	26	23	1	0.884615		Zahur et al 2009
							mean	0.178684
							median	0.1315
							minimum	0
							maximum	0.63
							quartile 1	0.0493713
							quartile 3	0.26285
