# Supplementary material for: The Economic Impact of Eradicating Peste des Petits Ruminants: A Benefit-Cost Analysis
Source: PLoS One. 2016 Feb 22;11(2):e0149982. doi: 10.1371/journal.pone.0149982 (PMC4764769; doi:10.1371/journal.pone.0149982)
Supplement: S7 Table — (XLSX) [file pone.0149982.s007.xlsx]

## Sheet: population mortality estimate
S7 Table. Estimating annual mortality rate in infected countries
Scenario	length of epidemic cycle (years)	% flocks infected during epidemic cycle	% flocks infected on average each year	severity of outbreak	within flock mortality	annual mortality in population
1	5	0.9	0.18	median	0.132	0.02376
2	5	0.9	0.18	25th quartile	0.049	0.00882
3	5	0.9	0.18	75th quartile	0.263	0.04734
4	5	0.7	0.14	median	0.132	0.01848
5	5	0.7	0.14	25th quartile	0.049	0.00686
6	5	0.7	0.14	75th quartile	0.263	0.03682
7	5	0.5	0.1	median	0.132	0.0132
8	5	0.5	0.1	25th quartile	0.049	0.0049
9	5	0.5	0.1	75th quartile	0.263	0.0263
10	3	0.9	0.3	median	0.132	0.0396
11	3	0.9	0.3	25th quartile	0.049	0.0147
12	3	0.9	0.3	75th quartile	0.263	0.0789
13	3	0.7	0.233333	median	0.132	0.0308
14	3	0.7	0.233333	25th quartile	0.049	0.0114333
15	3	0.7	0.233333	75th quartile	0.263	0.0613667
16	3	0.5	0.166667	median	0.132	0.022
17	3	0.5	0.166667	25th quartile	0.049	0.00816667
18	3	0.5	0.166667	75th quartile	0.263	0.0438333
19	2	0.9	0.45	median	0.132	0.0594
20	2	0.9	0.45	25th quartile	0.049	0.02205
21	2	0.9	0.45	75th quartile	0.263	0.11835
22	2	0.7	0.35	median	0.132	0.0462
23	2	0.7	0.35	25th quartile	0.049	0.01715
24	2	0.7	0.35	75th quartile	0.263	0.09205
25	2	0.5	0.25	median	0.132	0.033
26	2	0.5	0.25	25th quartile	0.049	0.01225
27	2	0.5	0.25	75th quartile	0.263	0.06575
	mean		0.241111		mean	0.0356844
	median		0.233333		median	0.0263
	min		0.1		min	0.0049
	max		0.45		max	0.11835
	25th quart		0.166667		25th quart	0.01395
	75th quart		0.3		75th quart	0.04677
