# Supplementary material for: The Economic Impact of Eradicating Peste des Petits Ruminants: A Benefit-Cost Analysis
Source: PLoS One. 2016 Feb 22;11(2):e0149982. doi: 10.1371/journal.pone.0149982 (PMC4764769; doi:10.1371/journal.pone.0149982)
Supplement: S8 Table — (XLSX) [file pone.0149982.s008.xlsx]

## Sheet: Benefit-cost analysis
PPR benefit-cost analysis workbook
S8 Table. Benefit-cost analysis
		Inception and Phase 1			Phase 2					Phase 3				Post-eradication
Programme Budget		2015	2016	2017	2018	2019	2020	2021	2022	2023	2024	2025	2026	2027	2028	2029	2030	2031	2032	2033	2034	2035	2036	2037	2038	2039	2040	2041	2042	2043	2044	2045	2046	2047	2048	2049	2050	2051	2052	2053	2054	2055	2056	2057	2058	2059	2060	2061	2062
Assumed inflation rate	0.03
1. Global Coordination
senior management team		1.7	1.751	1.80353	1.85764	1.91336	1.97077	2.02989	2.09079	2.15351	2.21811	2.28466	2.3532	2.42379	0	0
global coordination meetings		0.15	0.1545	0.159135	0.163909	0.168826	0.173891	0.179108	0.184481	0.190016	0.195716	0.201587	0.207635	0.213864	0	0
global PPR eradication board		0.042	0.04326	0.0445578	0.0458945	0.0472714	0.0486895	0.0501502	0.0516547	0.0532043	0.0548005	0.0564445	0.0581378	0.059882	0	0
technical advisory group		0.12	0.1236	0.127308	0.131127	0.135061	0.139113	0.143286	0.147585	0.152012	0.156573	0.16127	0.166108	0.171091	0	0
administration costs		0.2	0.206	0.21218	0.218545	0.225102	0.231855	0.23881	0.245975	0.253354	0.260955	0.268783	0.276847	0.285152	0	0
operational costs (regional and national visits)		0.22	0.2266	0.233398	0.2404	0.247612	0.25504	0.262692	0.270572	0.278689	0.28705	0.295662	0.304531	0.313667	0	0
Subtotal -1		2.432	2.50496	2.58011	2.65751	2.73724	2.81935	2.90394	2.99105	3.08078	3.17321	3.2684	3.36646	3.46745	0	0
2. Regional Coordination		0	0	0	0	0	0	0	0	0	0	0	0	0	0	0
regional personnel		1.8	1.854	1.90962	1.96691	2.02592	2.08669	2.14929	2.21377	2.28019	2.34859	2.41905	2.49162	2.56637	0	0
regional coordination meetings		0.9	0.927	0.95481	0.983454	1.01296	1.04335	1.07465	1.10689	1.14009	1.1743	1.20952	1.24581	1.28318	0	0
administration costs		0.1	0.103	0.10609	0.109273	0.112551	0.115927	0.119405	0.122987	0.126677	0.130477	0.134392	0.138423	0.142576	0	0
operational costs (national visits)		0.24	0.2472	0.254616	0.262254	0.270122	0.278226	0.286573	0.29517	0.304025	0.313146	0.32254	0.332216	0.342183	0	0
Subtotal -2		3.04	3.1312	3.22514	3.32189	3.42155	3.52419	3.62992	3.73882	3.85098	3.96651	4.08551	4.20807	4.33431	0	0
3. National coordination		0	0	0	0	0	0	0	0	0	0	0	0	0	0	0
national coordinator		0.9	1.957	2.01571	2.29473	2.70122	2.78226	2.62692	2.58274	2.66022	2.74002	2.92302	2.90689	0	0	0
epidemiologist		0.4	0.927	2.22789	2.29473	2.36357	2.43448	2.50751	2.58274	2.53354	2.08764	1.34392	1.38423	0	0	0
performance monitoring focal point		0.4	0.927	2.22789	2.29473	2.36357	2.43448	2.50751	2.58274	2.53354	2.08764	1.34392	1.38423	0	0	0
socio-economist		0.4	0.927	2.22789	2.29473	2.36357	2.43448	2.50751	2.58274	2.53354	2.08764	1.34392	1.38423	0	0	0
lab specialist		0.4	0.927	2.22789	2.29473	2.36357	2.43448	2.50751	2.58274	2.53354	2.08764	1.34392	1.38423	0	0	0
lab technician		0.1	1.133	1.48526	1.52982	1.57571	1.62298	1.70152	1.84481	1.90016	1.82668	1.34392	1.38423	0	0	0
communications specialist		0.1	1.133	1.48526	1.52982	1.57571	1.62298	1.70152	1.84481	1.90016	1.82668	1.34392	1.38423	0	0	0
operations manager		0.1	1.133	1.48526	1.52982	1.57571	1.62298	1.70152	1.84481	1.90016	1.82668	1.34392	1.38423	0	0	0
administrator		0.1	1.133	1.48526	1.52982	1.57571	1.62298	1.70152	1.84481	1.90016	1.82668	1.34392	1.38423	0	0	0
coordination meetings (2 per year x 60 pax x $1000)		0	1.545	1.85657	3.16891	3.26398	3.36189	3.46275	3.56663	3.67363	3.78384	3.89736	3.87585	0	0	0
adminstration costs		0.9	1.957	2.01571	2.29473	2.70122	2.78226	2.62692	2.58274	2.66022	2.74002	2.92302	2.90689	0	0	0
communication materials/activities		0	1.03	1.0609	1.31127	1.35061	1.39113	0.477621	0.49195	0.506708	0.521909	0.403175	0	0	0	0
Subtotal -3		3.8	14.729	21.8015	24.3678	25.7742	26.5474	26.0303	26.9342	27.2356	25.4431	20.8979	20.7635	0	0	0
4. Animal health institutions		0	0	0	0	0	0	0	0	0	0	0	0	0	0	0
animal health service delivery workshops		0	0.618	0.795675	0.764909	0.787856	0.811492	0.597026	0.368962	0	0	0	0	0	0	0
support to animal health service delivery in marginal areas		0	1.545	1.90962	2.95036	3.15142	3.24597	3.22394	2.82871	2.91357	3.00098	3.09101	2.76847	0	0	0
Subtotal -4		0	2.163	2.70529	3.71527	3.93928	4.05746	3.82097	3.19767	2.91357	3.00098	3.09101	2.76847	0	0	0
5. Epidemiology and surveillance		0	0	0	0	0	0	0	0	0	0	0	0	0	0	0
epidemiology studies and data collection		1.5	5.15	5.3045	6.55636	6.75305	6.95564	7.16431	3.68962	1.26677	1.30477	1.34392	1.38423	0	0	0
field surveillance		0	66.95	68.9585	114.736	118.178	127.52	131.346	135.286	139.345	143.525	94.0741	89.9752	0	0	0
digital technology for surveillance		0	0.2575	0.265225	0.437091	0.450204	0.347782	0.358216	0.368962	0.253354	0.260955	0.268783	0.242241	0	0	0
surveillance system workshops		0	0.618	0.74263	0.874182	0.787856	0.811492	0.716431	0.184481	0	0	0	0	0	0	0
Subtotal -5		1.5	72.9755	75.2709	122.604	126.17	135.635	139.585	139.529	140.865	145.091	95.6868	91.6017	0	0	0
6. Diagnostic Laboratories		0	0	0	0	0	0	0	0	0	0	0	0	0	0	0
National and regional laboratory establishment		0	0	19.4145	0	0	0	0	0	0	0	0	0	0	0	0
Training		0	0	19.0962	0	0	0	0	0	0	0	0	0	0	0	0
Operating budgets for labs		0	0	4.49822	4.63316	4.77216	4.91532	5.06278	5.21467	5.37111	5.53224	5.69821	0	0	0	0
Coordination meetings		0	0	0.878425	0.904778	0.931921	0.959879	0.988675	1.01834	1.04889	1.08035	1.11276	0	0	0	0
QA program		0	0	0.268408	0.27646	0.284754	0.293296	0.302095	0.311158	0.320493	0.330108	0.340011	0	0	0	0
Serum banks		0	0	0	1.52982	1.68826	2.08669	2.14929	2.21377	3.54696	3.65336	2.41905	2.3878	0	0	0
Cost of reference lab		0	0	0.548485	0.56494	0.581888	0.599345	0.617325	0.635845	0.65492	0.674568	0.694805	0	0	0	0
Imprest account for samples to RRL/WRLM		0	0	0.0901765	0.0928818	0.0956682	0.0985383	0.101494	0.104539	0.107675	0.110906	0.114233	0.11766	0	0	0
Subtotal -6		0	0	44.7944	8.00204	8.35465	8.95307	9.22167	9.49832	11.05	11.3815	10.3791	2.50546	0	0	0
7. Vaccination		0	0	0	0	0	0	0	0	0	0	0	0	0	0	0
Initial vaccine validation		3	3.09	0	0	0	0	0	0	0	0	0	0	0	0	0
Vaccine		0	18.54	21.218	38.2454	39.3928	40.5746	41.7918	39.356	3.80031	3.91432	0	0	0	0	0
Vaccine delivery		0	55.62	63.654	114.736	118.178	121.724	125.375	118.068	11.4009	11.743	0	0	0	0	0
Quality assurance		0	0	1.65029	1.6998	1.75079	1.80332	1.85741	1.91314	1.97053	2.02965	2.09054	0	0	0	0
Subtotal -7		3	77.25	86.5223	154.682	159.322	164.102	169.025	159.337	17.1718	17.6869	2.09054	0	0	0	0
8. Training and research		0	0	0	0	0	0	0	0	0	0	0	0	0	0	0
Epidemiology		0	0	0	0	0	0	0	0	0	0	0	0	0	0	0
country-level training		2.3	3.399	4.2436	4.37091	4.72714	1.10131	0	0	0	0	0	0	0	0	0
MScs/PhDs		0	3.6565	11.2986	11.6375	4.61459	0	0	0	0	0	0	0	0	0	0
Expert missions		0.3	0.309	0.31827	0.327818	0.337653	0.347782	0.358216	0.368962	0.380031	0.391432	0.403175	0.41527	0	0	0
Research		0.53	0.5459	0.562277	0.579145	0.59652	0.614415	0.298513	0.307468	0	0	0	0	0	0	0
Economics		0	0	0	0	0	0	0	0	0	0	0	0	0	0	0
country-level training		7.5	7.725	7.95675	0	0	0	0	0	0	0	0	0	0	0	0
MScs/PhDs		0	0.103	0.10609	0.109273	0.112551	0.115927	0.119405	0.122987	0.126677	0.130477	0.134392	0.138423	0.142576	0	0
Expert missions		0.3	0.309	0.31827	0.327818	0.337653	0.347782	0.358216	0.368962	0.380031	0.391432	0.403175	0.41527	0.427728	0	0
Research		1	1.03	1.0609	0.109273	0.112551	0.115927	0.119405	0.122987	0.126677	0.130477	0.671958	0.692117	0.71288	0	0
Vaccine production and quality assurance		0	0	0	0	0	0	0	0	0	0	0	0	0	0	0
Vaccine production and quality assurance training		0.495	0.50985	0.525145	0.0676125	0.0696409	0.0717301	0.073882	0.0760984	0.0783814	0.0807328	0.0831548	0	0	0	0
Diagnostics		0	0	0	0	0	0	0	0	0	0	0	0	0	0	0
Diagnostics training		1.875	1.93125	1.98919	0.256108	0.263791	0.271705	0.279856	0.288252	0.296899	0.305806	0.31498	0	0	0	0
Research		0	0	0	0	0	0	0	0	0	0	0	0	0	0	0
Research		0.23	0.2369	0.244007	0	0	0	0	0	0	0	0	0	0	0	0
Subtotal - 8		14.53	19.7554	28.6231	17.7855	11.1721	2.98658	1.60749	1.65572	1.3887	1.43036	2.01083	1.66108	1.28318	0	0
9. Socio-economics		0	0	0	0	0	0	0	0	0	0	0	0	0	0	0
Regional socio-economic M&E personnel		0.9	0.927	0.95481	0.983454	1.01296	1.04335	1.07465	1.10689	1.14009	1.1743	1.20952	1.24581	1.28318	1.32168	1.36133
National operational costs		7.5	7.725	7.95675	4.09773	4.22066	4.34728	4.4777	4.61203	4.75039	4.8929	10.0794	10.3818	10.6932	0	0
Subtotal -9		8.4	8.652	8.91156	5.08118	5.23362	5.39062	5.55234	5.71891	5.89048	6.0672	11.2889	11.6276	11.9764	1.32168	1.36133
10. Contingency and responsive capability		0	0	0	0	0	0	0	0	0	0	0	0	0	0	0
regional vaccine banks and emergency response funds		2.31	2.3793	2.45068	2.5242	2.59993	2.67792	2.75826	2.84101	2.92624	3.01403	3.10445	3.19758	3.29351	0	0
national contingency funds		1	2.266	2.54616	2.62254	2.70122	2.78226	2.86573	2.9517	2.28019	2.34859	2.41905	1.7995	1.71091	0	0
Subtotal -10		3.31	4.6453	4.99684	5.14674	5.30115	5.46018	5.62399	5.79271	5.20643	5.36262	5.5235	4.99708	5.00442	0	0
Total programme costs		40.012	205.806	279.431	347.363	351.425	359.476	367	358.394	218.653	222.603	158.322	143.499	26.0658	1.32168	1.36133		0	0	0	0	0	0	0	0	0	0	0	0	0	0	0	0	0	0	0	0	0	0	0	0	0	0	0	0	0	0	0	0
Benefits of PPR eradication, avoided losses (million USD)
Median mortality scenario	Multiplier
Avoided mortality losses /1	1474.56	0	0	147.456	442.367	663.551	884.735	1105.92	1400.83	1445.07	1474.56	1474.56	1474.56	1474.56	1474.56	1474.56	1474.56	1474.56	1474.56	1474.56	1474.56	1474.56	1474.56	1474.56	1474.56	1474.56	1474.56	1474.56	1474.56	1474.56	1474.56	1474.56	1474.56	1474.56	1474.56	1474.56	1474.56	1474.56	1474.56	1474.56	1474.56	1474.56	1474.56	1474.56	1474.56	1474.56	1474.56	1474.56	1474.56
Avoided current vaccination costs (infected population x 15% x US$0.55)		0	0	0	118.789	118.789	118.789	118.789	118.789	118.789	118.789	118.789	118.789	118.789	118.789	118.789	118.789	118.789	118.789	118.789	118.789	118.789	118.789	118.789	118.789	118.789	118.789	118.789	118.789	118.789	118.789	118.789	118.789	118.789	118.789	118.789	118.789	118.789	118.789	118.789	118.789	118.789	118.789	118.789	118.789	118.789	118.789	118.789	118.789
Avoided output losses - own sector	0.82	0	0	120.914	362.741	544.112	725.482	906.853	1148.68	1184.95	1209.14	1209.14	1209.14	1209.14	1209.14	1209.14	1209.14	1209.14	1209.14	1209.14	1209.14	1209.14	1209.14	1209.14	1209.14	1209.14	1209.14	1209.14	1209.14	1209.14	1209.14	1209.14	1209.14	1209.14	1209.14	1209.14	1209.14	1209.14	1209.14	1209.14	1209.14	1209.14	1209.14	1209.14	1209.14	1209.14	1209.14	1209.14	1209.14
Avoided downstream output losses - linkage effects /2	1.4	0	0	206.438	619.314	928.971	1238.63	1548.29	1961.16	2023.09	2064.38	2064.38	2064.38	2064.38	2064.38	2064.38	2064.38	2064.38	2064.38	2064.38	2064.38	2064.38	2064.38	2064.38	2064.38	2064.38	2064.38	2064.38	2064.38	2064.38	2064.38	2064.38	2064.38	2064.38	2064.38	2064.38	2064.38	2064.38	2064.38	2064.38	2064.38	2064.38	2064.38	2064.38	2064.38	2064.38	2064.38	2064.38	2064.38
Total benefits (most likely)		0	0	474.808	1543.21	2255.42	2967.63	3679.85	4629.46	4771.9	4866.87	4866.87	4866.87	4866.87	4866.87	4866.87	4866.87	4866.87	4866.87	4866.87	4866.87	4866.87	4866.87	4866.87	4866.87	4866.87	4866.87	4866.87	4866.87	4866.87	4866.87	4866.87	4866.87	4866.87	4866.87	4866.87	4866.87	4866.87	4866.87	4866.87	4866.87	4866.87	4866.87	4866.87	4866.87	4866.87	4866.87	4866.87	4866.87
Low mortality scenario
Avoided mortality losses /1	793.993	0	0	79.3993	238.198	357.297	476.396	595.494	754.293	778.113	793.993	793.993	793.993	793.993	793.993	793.993	793.993	793.993	793.993	793.993	793.993	793.993	793.993	793.993	793.993	793.993	793.993	793.993	793.993	793.993	793.993	793.993	793.993	793.993	793.993	793.993	793.993	793.993	793.993	793.993	793.993	793.993	793.993	793.993	793.993	793.993	793.993	793.993	793.993
Avoided current vaccination costs (15% current vaccination costs)		0	0	0	118.789	118.789	118.789	118.789	118.789	118.789	118.789	118.789	118.789	118.789	118.789	118.789	118.789	118.789	118.789	118.789	118.789	118.789	118.789	118.789	118.789	118.789	118.789	118.789	118.789	118.789	118.789	118.789	118.789	118.789	118.789	118.789	118.789	118.789	118.789	118.789	118.789	118.789	118.789	118.789	118.789	118.789	118.789	118.789	118.789
Avoided output losses - own sector	0.82	0	0	65.1074	195.322	292.983	390.644	488.305	618.52	638.052	651.074	651.074	651.074	651.074	651.074	651.074	651.074	651.074	651.074	651.074	651.074	651.074	651.074	651.074	651.074	651.074	651.074	651.074	651.074	651.074	651.074	651.074	651.074	651.074	651.074	651.074	651.074	651.074	651.074	651.074	651.074	651.074	651.074	651.074	651.074	651.074	651.074	651.074	651.074
Avoided downstream output losses - linkage effects /2	1.4	0	0	111.159	333.477	500.215	666.954	833.692	1056.01	1089.36	1111.59	1111.59	1111.59	1111.59	1111.59	1111.59	1111.59	1111.59	1111.59	1111.59	1111.59	1111.59	1111.59	1111.59	1111.59	1111.59	1111.59	1111.59	1111.59	1111.59	1111.59	1111.59	1111.59	1111.59	1111.59	1111.59	1111.59	1111.59	1111.59	1111.59	1111.59	1111.59	1111.59	1111.59	1111.59	1111.59	1111.59	1111.59	1111.59
Total benefits (minimum)		0	0	0	885.786	1269.28	1652.78	2036.28	2547.61	2624.31	2675.45	2675.45	2675.45	2675.45	2675.45	2675.45	2675.45	2675.45	2675.45	2675.45	2675.45	2675.45	2675.45	2675.45	2675.45	2675.45	2675.45	2675.45	2675.45	2675.45	2675.45	2675.45	2675.45	2675.45	2675.45	2675.45	2675.45	2675.45	2675.45	2675.45	2675.45	2675.45	2675.45	2675.45	2675.45	2675.45	2675.45	2675.45	2675.45
High mortality scenario
Avoided mortality losses /1	2665.55	0	0	266.555	799.664	1199.5	1599.33	1999.16	2532.27	2612.24	2665.55	2665.55	2665.55	2665.55	2665.55	2665.55	2665.55	2665.55	2665.55	2665.55	2665.55	2665.55	2665.55	2665.55	2665.55	2665.55	2665.55	2665.55	2665.55	2665.55	2665.55	2665.55	2665.55	2665.55	2665.55	2665.55	2665.55	2665.55	2665.55	2665.55	2665.55	2665.55	2665.55	2665.55	2665.55	2665.55	2665.55	2665.55	2665.55
Avoided current vaccination costs (15% of mass vaccination costs)		0	0	0	118.789	118.789	118.789	118.789	118.789	118.789	118.789	118.789	118.789	118.789	118.789	118.789	118.789	118.789	118.789	118.789	118.789	118.789	118.789	118.789	118.789	118.789	118.789	118.789	118.789	118.789	118.789	118.789	118.789	118.789	118.789	118.789	118.789	118.789	118.789	118.789	118.789	118.789	118.789	118.789	118.789	118.789	118.789	118.789	118.789
Avoided output losses - own sector	0.82	0	0	218.575	655.724	983.587	1311.45	1639.31	2076.46	2142.03	2185.75	2185.75	2185.75	2185.75	2185.75	2185.75	2185.75	2185.75	2185.75	2185.75	2185.75	2185.75	2185.75	2185.75	2185.75	2185.75	2185.75	2185.75	2185.75	2185.75	2185.75	2185.75	2185.75	2185.75	2185.75	2185.75	2185.75	2185.75	2185.75	2185.75	2185.75	2185.75	2185.75	2185.75	2185.75	2185.75	2185.75	2185.75	2185.75
Avoided downstream output losses - linkage effects /2	1.4	0	0	373.177	1119.53	1679.29	2239.06	2798.82	3545.18	3657.13	3731.77	3731.77	3731.77	3731.77	3731.77	3731.77	3731.77	3731.77	3731.77	3731.77	3731.77	3731.77	3731.77	3731.77	3731.77	3731.77	3731.77	3731.77	3731.77	3731.77	3731.77	3731.77	3731.77	3731.77	3731.77	3731.77	3731.77	3731.77	3731.77	3731.77	3731.77	3731.77	3731.77	3731.77	3731.77	3731.77	3731.77	3731.77	3731.77
Total benefits (maximum)		0	0	0	2693.71	3981.17	5268.63	6556.08	8272.7	8530.19	8701.85	8701.85	8701.85	8701.85	8701.85	8701.85	8701.85	8701.85	8701.85	8701.85	8701.85	8701.85	8701.85	8701.85	8701.85	8701.85	8701.85	8701.85	8701.85	8701.85	8701.85	8701.85	8701.85	8701.85	8701.85	8701.85	8701.85	8701.85	8701.85	8701.85	8701.85	8701.85	8701.85	8701.85	8701.85	8701.85	8701.85	8701.85	8701.85
Avoided loss due to mortality percentage gain		0	0	0.1	0.3	0.45	0.6	0.75	0.95	0.98	1	1	1	1	1	1	1	1	1	1	1	1	1	1	1	1	1	1	1	1	1	1	1	1	1	1	1	1	1	1	1	1	1	1	1	1	1	1	1
Net returns (most likely)		-40.012	-205.806	195.377	1195.85	1904	2608.16	3312.85	4271.07	4553.25	4644.26	4708.54	4723.37	4840.8	4865.54	4865.5	4866.87	4866.87	4866.87	4866.87	4866.87	4866.87	4866.87	4866.87	4866.87	4866.87	4866.87	4866.87	4866.87	4866.87	4866.87	4866.87	4866.87	4866.87	4866.87	4866.87	4866.87	4866.87	4866.87	4866.87	4866.87	4866.87	4866.87	4866.87	4866.87	4866.87	4866.87	4866.87	4866.87
Net returns (minimum)		-40.012	-205.806	-279.431	538.422	917.859	1293.31	1669.28	2189.22	2405.66	2452.84	2517.12	2531.95	2649.38	2674.12	2674.08	2675.45	2675.45	2675.45	2675.45	2675.45	2675.45	2675.45	2675.45	2675.45	2675.45	2675.45	2675.45	2675.45	2675.45	2675.45	2675.45	2675.45	2675.45	2675.45	2675.45	2675.45	2675.45	2675.45	2675.45	2675.45	2675.45	2675.45	2675.45	2675.45	2675.45	2675.45	2675.45	2675.45
Net returns (maximum)		-40.012	-205.806	-279.431	2346.34	3629.74	4909.15	6189.08	7914.3	8311.54	8479.25	8543.53	8558.35	8675.78	8700.53	8700.49	8701.85	8701.85	8701.85	8701.85	8701.85	8701.85	8701.85	8701.85	8701.85	8701.85	8701.85	8701.85	8701.85	8701.85	8701.85	8701.85	8701.85	8701.85	8701.85	8701.85	8701.85	8701.85	8701.85	8701.85	8701.85	8701.85	8701.85	8701.85	8701.85	8701.85	8701.85	8701.85	8701.85
Net returns (most likely) - mortality + vx		-40.012	-205.806	-131.975	213.793	430.915	644.048	857.707	1161.23	1345.2	1370.74	1435.02	1449.85	1567.28	1592.03	1591.99	1593.35	1593.35	1593.35	1593.35	1593.35	1593.35	1593.35	1593.35	1593.35	1593.35	1593.35	1593.35	1593.35	1593.35	1593.35	1593.35	1593.35	1593.35	1593.35	1593.35	1593.35	1593.35	1593.35	1593.35	1593.35	1593.35	1593.35	1593.35	1593.35	1593.35	1593.35	1593.35	1593.35
Benefit-cost calculation	Most likely	Minimum	Maximum
Discounted program costs @5%	2264.16	2264.16	2264.16
Discounted benefits @5%	76490.3	41905.1	135887
Discounted benefits, mortality	23123	12450.9	41799.3
Discounted benefits, avoided vaccination losses	2034.22	2034.22	2034.22
Discounted benefits, own sector effects	18960.9	10209.7	34275.4
Discounted benefits, linkage effects on output	32372.2	17431.2	61090.1
Net benefits	74226.2	39641	139591
BCR	33.7832	18.5081	60.0164
BCR, mortality effects only	10.2126	5.49912	18.4613
BCR, mortality+vaccination only	11.1111	6.39756	19.3598
IRR	1.99192	1.03746	2.18634
IRR, mortality + vaccination	0.777286
NOTES
/1 Gain in avoided losses assumes following
10% gain in 2017
30% gain in 2018
45% gain in 2019
60% gain in 2020
75% gain in 2021
95% gain in 2022
98% gain in 2023
100% gain in 2024
eradication afterwards
No population dynamics assumed (yet)
/2 Multiplier effect for goats = 2.84 (Kenya 2006 SAM)
This is total impact of final demand shock (own sector + linkages)
Thus, linkage effects are (2.84-1)*Production impact sheep and goats
[truncated: 54 more columns]
